# Supplementary material for: KRAS G12C mutation‐induced TOPK overexpression contributes to tumour progression in non‐small cell lung cancer
Source: J Cell Mol Med. 2023 May 24;27(12):1637–52. doi: 10.1111/jcmm.17640 (PMC10273069; doi:10.1111/jcmm.17640)
Supplement: Supplementary file 2 — TableS1 [file JCMM-27-1637-s001.xlsx]

## Sheet: Sheet1
Up regulated	Gene symbol	log2FoldChange	-log10（adj.P.Val）		Down regulated	Gene symbol	log2FoldChange	-log10（adj.P.Val）		Not significant	Gene symbol	log2FoldChange	-log10（adj.P.Val）
	OGFR	1.00161	1.42413			FOXS1	-5.56988	2.5077			COL5A1	-0.903687	1.30085
	FJX1	1.00834	1.41978			SLN	-5.08989	1.75401			GLMP	-1.15455	1.30077
	CCBE1	1.01135	1.35249			SGCA	-5.05141	1.70323			S100A3	1.02594	1.29964
	KLHL21	1.01508	1.36759			CIDEC	-4.07078	2.6031			SIPA1	-1.12302	1.29885
	INA	1.02816	1.50676			TMEM37	-3.90609	4.75213			SCARA3	-0.991475	1.29862
	C16orf91	1.02995	1.30703			SULT2B1	-3.88149	6.24587			PCYOX1	-0.916485	1.29789
	DAGLB	1.03931	1.39839			ITGA11	-3.75485	5.34752			KRT18	-0.88298	1.29588
	PIM3	1.04163	1.46407			KANK4	-3.74885	1.58831			ALYREF	0.946814	1.29571
	ABL2	1.04671	1.57451			F2	-3.57893	1.37791			SIM2	-0.996804	1.29463
	RUNDC1	1.0472	1.50049			SPDEF	-3.56443	2.0607			PDE4D	-0.892572	1.29332
	PHLDA2	1.05092	1.44825			FILIP1	-3.06435	2.57307			EPHA7	-2.38253	1.29327
	ZNF622	1.05098	1.51627			CRLF1	-3.01189	1.66261			SLC40A1	-1.08529	1.29294
	UTP23	1.05288	1.43869			SAMD11	-2.99425	7.81529			SLC5A3	1.04492	1.29171
	PMAIP1	1.05556	1.57325			CLDN2	-2.90429	7.53339			DUSP5	0.894177	1.29108
	TGFA	1.05686	1.55597			TP63	-2.80835	4.11153			IDH2	-0.984796	1.2882
	SMN1	1.05732	1.31549			RNF128	-2.80544	1.79908			MKNK2	-0.920581	1.28755
	TLE4	1.05786	1.43647			MYOCD	-2.80459	4.39459			PDE3A	-0.964737	1.28706
	PFKFB4	1.06306	1.4855			PADI3	-2.66396	2.00201			PDE11A	-1.62746	1.28574
	IER5	1.0744	1.686			BDKRB2	-2.64058	4.69766			SIX4	1.13048	1.28538
	GFRA1	1.07791	1.47781			CPLX2	-2.62678	7.46698			CDH6	-2.20453	1.28407
	LSM3	1.07928	1.48487			BCAS1	-2.62623	1.41151			GINS1	0.98401	1.28375
	RNF114	1.07997	1.6553			IQGAP2	-2.53479	5.92215			MDK	1.71526	1.28216
	IL11	1.08192	1.67847			LXN	-2.46273	4.8996			CUEDC1	-0.909418	1.28026
	SPIN4	1.09238	1.30306			KCNJ16	-2.33381	2.46325			F8A3	2.93063	1.27746
	ZNFX1	1.0942	1.72661			SLC51B	-2.32923	2.2709			CD38	-1.105	1.27702
	KLF10	1.09951	1.78484			DCDC1	-2.30139	1.90835			FEN1	0.938645	1.27606
	ZNF367	1.1019	1.48289			HHIPL2	-2.22979	4.85089			SLC2A8	-1.0511	1.27542
	CORO1C	1.10232	1.79606			AGMO	-2.183	1.3174			LMNA	0.881878	1.27534
	XRCC2	1.10477	1.49405			NKAIN4	-2.17348	2.0292			TRIB3	-0.881285	1.27492
	SLC25A25	1.10769	1.38829			EPCAM	-2.16389	1.40622			STC1	0.983608	1.27262
	IRF1	1.10951	1.49953			MMP28	-2.14939	2.3266			TRIOBP	-0.954499	1.27228
	TNFAIP3	1.1129	1.71978			CRYAB	-2.12207	1.54739			STC2	0.874808	1.2721
	PLIN2	1.11478	1.6947			SFRP4	-2.1188	1.76275			ADGRE2	1.33361	1.27138
	ACSS1	1.11782	1.42559			EPN3	-2.10183	1.42017			BTBD19	-1.22978	1.26888
	NELFA	1.11863	1.47138			DACT2	-2.09435	1.30903			MGAT5B	-1.12782	1.26878
	ZC3HAV1	1.12445	1.73833			TNFSF15	-2.09194	2.1053			NCF2	-1.33006	1.26746
	TRABD2A	1.12619	1.35885			LDLRAD4	-2.07226	1.68032			B4GALNT1	-0.985399	1.26642
	FAM155B	1.1317	1.46925			CYP4F3	-2.06945	3.94874			HPX	2.25757	1.26617
	MAFF	1.13601	1.3817			SUSD2	-2.05855	4.29781			GALC	-0.9837	1.26573
	H1-2	1.14087	1.61577			COL22A1	-2.05141	1.56499			NIP7	0.913168	1.26107
	GEM	1.14261	1.51846			THSD7A	-2.04816	3.12142			MYOM3	-1.25328	1.26074
	RASSF1	1.14445	1.51348			HGD	-2.02905	3.77659			RASGRP1	-1.43534	1.26043
	BMPER	1.14924	1.53295			CYP4F12	-2.01189	1.57766			SYTL5	-2.70703	1.26021
	IRS2	1.14949	1.72435			MUC3A	-2.01189	1.42119			FGD4	-1.17274	1.25831
	TFRC	1.15029	1.9092			ADGRG1	-1.99612	4.51932			SLITRK6	-2.59685	1.25757
	IGFBP3	1.15663	1.95075			MILR1	-1.99521	1.65598			NUP35	0.960415	1.25678
	AXL	1.16019	1.95363			BIRC7	-1.9929	1.81265			KIF1A	1.01572	1.25604
	MB21D2	1.1615	1.39227			USH1C	-1.9858	2.45249			ACCS	-1.01621	1.25579
	ELL	1.17839	1.3562			CYS1	-1.98492	1.45914			NECAB3	-1.06725	1.25503
	GPRC5A	1.19018	2.04235			SLC23A1	-1.97794	2.03051			PSMB9	1.09327	1.25444
	NDRG1	1.19156	1.98836			COL1A1	-1.96595	3.56175			USP53	-0.917075	1.25067
	MITF	1.1916	1.85851			MFSD3	-1.95208	3.70572			NUPR1	-1.04841	1.24956
	SERTAD2	1.19495	1.91633			FLRT3	-1.94505	2.20297			NTRK1	4.743	1.24335
	JMJD6	1.19641	1.84853			TIMP3	-1.94026	1.85149			ZNF256	2.29049	1.24194
	CDC25A	1.19895	1.50241			QPRT	-1.92495	1.79565			GTF2IRD1	-0.958652	1.24157
	EIF2AK2	1.19964	2.02855			PIK3IP1	-1.91904	1.86013			F11R	-1.00255	1.24116
	PSMB8	1.20486	1.60953			KIF12	-1.91878	1.61773			BRIX1	0.950088	1.24113
	PALM2AKAP2	1.20639	1.98946			CCDC33	-1.91791	1.75593			AKR1B10	-0.854976	1.24087
	MYC	1.20667	2.05969			SCNN1A	-1.914	2.58355			TOM1	-0.987048	1.23732
	ANKRD33B	1.21132	1.84853			P4HA3	-1.91342	3.73939			RFWD3	0.884637	1.23525
	MCM2	1.21389	1.85895			ULK1	-1.88762	4.22587			P2RY6	-1.34203	1.23301
	IFITM2	1.21449	1.51037			RAET1G	-1.88748	1.74975			ERBB3	-1.37334	1.23159
	SPRY2	1.21507	1.45278			EPS8L3	-1.88461	1.34337			TNFRSF1A	-0.867247	1.23153
	ZNF551	1.21514	1.3877			BEAN1	-1.86843	1.38386			UGT1A6	-2.47939	1.2274
	TAP1	1.23619	2.01713			FAM83A	-1.86662	1.44215			WHAMM	0.99884	1.22693
	TRANK1	1.23626	1.75162			NTRK3	-1.86039	3.80555			NRARP	1.28824	1.2269
	STAT1	1.23939	2.19056			STRA6	-1.8599	3.98089			SLC39A11	-1.00152	1.22612
	CHTF18	1.25001	1.79118			LFNG	-1.85052	1.75028			RAD18	0.950714	1.2258
	MYBL1	1.2564	1.8542			NTS	-1.8212	1.53151			DPF3	3.04556	1.22568
	AEN	1.25971	2.18948			GPX2	-1.82085	3.8445			NFKBIZ	0.952481	1.22509
	IL32	1.2622	1.83671			CDH17	-1.82059	2.79843			KLC4	-1.20986	1.22492
	TXNIP	1.27333	2.14634			CYP24A1	-1.81364	4.08453			NIPAL2	-1.34696	1.22438
	EBNA1BP2	1.2753	2.1872			CEACAM6	-1.80383	3.47672			PLK2	0.859588	1.22391
	GATA6	1.28501	1.39649			PLA2R1	-1.79238	2.54031			NOSTRIN	-1.23428	1.22284
	SP140L	1.28655	1.52999			A1CF	-1.79238	2.1658			DPF1	1.34707	1.22206
	B2M	1.28677	2.3165			PLXDC2	-1.79133	1.32662			DOK4	-0.917799	1.22174
	TIGD1	1.28974	1.44978			VTN	-1.78728	2.60281			RGMA	1.68529	1.21739
	TRIM5	1.3151	1.89904			MXRA8	-1.78307	1.78096			HERC4	0.871812	1.21522
	MROH6	1.31997	1.96767			MB	-1.77357	1.83197			POLR2L	0.876179	1.21476
	PPARGC1B	1.3244	1.51416			TRIM2	-1.76053	1.56362			IL15RA	1.26993	1.21384
	CDK5R1	1.32796	1.49198			SNORC	-1.76043	2.85757			YPEL2	-1.16154	1.21382
	UHRF1	1.3292	2.17526			NCKAP5	-1.7545	1.39779			NMI	1.00041	1.21272
	HMGA1	1.33177	2.45341			SLC7A7	-1.74466	3.35105			PIR	-0.927112	1.2114
	MCM10	1.33276	1.96867			PAQR6	-1.74266	2.39322			LTBP1	-0.925436	1.2089
	FAM216A	1.33321	1.83476			SYNPO2	-1.74114	2.31464			SPRY1	1.47997	1.20701
	TAP2	1.33827	1.85423			CPNE4	-1.7396	2.03195			LAMA3	-0.911924	1.20471
	DUSP7	1.34193	1.79934			CNTN1	-1.7318	3.51973			SMIM30	0.92629	1.20454
	SAMD9L	1.34644	1.98431			GASK1B	-1.71948	2.13026			IFRD1	-0.87283	1.2042
	N4BP3	1.35068	1.34008			NPNT	-1.70778	1.99599			ITGA1	-1.02741	1.19878
	SYNE1	1.35246	2.37162			SGK2	-1.70092	1.64019			NFKBIB	0.87594	1.19803
	RGS2	1.36783	2.07065			S100P	-1.6907	3.14694			CAPN5	-0.956257	1.19639
	GADD45A	1.37354	2.51804			CST1	-1.67085	1.35288			GALNT10	-0.845229	1.19525
	IFIT5	1.3777	2.25008			NEBL	-1.66997	2.94977			ZNF776	1.00661	1.19357
	EID3	1.38043	1.58799			BAAT	-1.66881	2.32142			NXPE3	-0.883302	1.19346
	FAM111B	1.38631	1.4906			NUDT18	-1.66668	2.26451			ANXA4	-0.844256	1.19334
	IL6R	1.3907	1.57978			CDH1	-1.66026	2.90709			SIX1	1.02666	1.19263
	TRIM25	1.39368	2.57573			TRIM31	-1.65958	1.37398			PLXND1	-0.929601	1.19213
	SOCS3	1.39408	2.47428			ITIH2	-1.63843	1.30249			INPP4B	-0.984826	1.19208
	DHRS2	1.39788	2.40845			GALNT9	-1.63621	1.87118			XYLT1	-1.11254	1.19102
	MAMLD1	1.40517	1.87743			CDH23	-1.63551	1.4242			NCOA3	-0.854772	1.19101
	SP100	1.41235	2.44911			UNC5D	-1.63337	1.31374			LRRC28	-1.05769	1.1908
	UBE2L6	1.41544	2.50193			PIEZO2	-1.63174	1.62833			DAW1	1.41495	1.18696
	PML	1.41621	2.27684			RND1	-1.62046	2.52645			PRRT1B	-3.12736	1.18425
	HAS3	1.42792	2.21297			RAB26	-1.61957	1.81523			INAFM2	1.15804	1.18306
	TRIM21	1.42976	2.23324			MMP2	-1.61429	2.24498			NEXN	1.20364	1.18278
	SLCO4A1	1.43461	1.87593			RAP1GAP	-1.6075	2.60634			ADD3	-0.949426	1.18247
	PARP14	1.4381	2.68061			FN1	-1.59245	3.28585			CALCOCO1	-0.933925	1.1817
	CCN1	1.4405	2.71214			SNAP25	-1.58838	2.92236			POLD4	-1.34181	1.18158
	PARP12	1.4467	2.5285			DNMT3B	-1.58485	2.31826			MT1F	-1.89507	1.17888
	PMP22	1.44911	2.59167			CAT	-1.58366	2.83216			ENC1	0.888764	1.17835
	SERTAD4	1.4516	1.66678			HR	-1.57796	2.80698			DNASE1L1	-1.3763	1.17834
	RUNX2	1.45656	1.50502			TM4SF20	-1.57603	2.87481			RRS1	0.880965	1.17786
	S100A2	1.4576	1.31552			ALX4	-1.57204	1.56617			TCP11L1	-0.902568	1.1769
	NR1D1	1.45985	2.33434			RBFOX3	-1.56519	2.56693			PABPC1L	-0.858414	1.17587
	TRIM69	1.46041	2.061			ANPEP	-1.56157	1.82758			AMPH	3.47997	1.17565
	STAT2	1.4643	2.60116			F5	-1.55889	1.78056			SINHCAF	0.849582	1.17541
	NOCT	1.46953	2.12025			RARRES1	-1.55416	1.3227			CYP39A1	-1.51783	1.17517
	APOL1	1.47723	2.32333			DAPK2	-1.55324	1.3788			KCNAB3	1.34164	1.17411
	POLR3G	1.48099	2.27478			ANXA13	-1.55177	1.48088			HSH2D	2.70824	1.17401
	MSX1	1.48167	1.99027			FBXO2	-1.53633	1.90077			RANBP6	0.897501	1.17105
	ETS1	1.51885	2.84285			GPC6	-1.52962	2.59159			PRR15L	-3.38628	1.16892
	CHML	1.52672	2.58686			PMEPA1	-1.51842	3.00894			DCP1A	0.910974	1.16878
	UAP1L1	1.53049	2.22138			THBS3	-1.5125	1.42342			BCL2A1	1.07752	1.16703
	SLAMF7	1.53185	1.50503			ATP2A3	-1.51207	2.08969			MASTL	0.886895	1.16686
	INSYN2B	1.53346	2.15706			FGL1	-1.51114	1.4325			RHOU	-0.949467	1.16664
	CYP1A1	1.53431	1.7489			TENM3	-1.51099	2.50841			C1QL1	1.08722	1.16646
	KLHDC7A	1.53807	1.53643			PLEKHH2	-1.47681	2.07744			SHCBP1	0.899879	1.16631
	TRIM14	1.54832	2.88558			HPGD	-1.47213	2.77634			CCN3	1.25115	1.16606
	LMX1B	1.55212	1.61132			HEATR5A	-1.47189	2.40731			APOH	-2.06435	1.1655
	FRMD6	1.56777	3.01841			NRP2	-1.45935	2.73822			TMEM106B	-0.849364	1.16458
	WNT10B	1.57308	1.59218			CORO6	-1.45561	1.53946			FGA	-1.30909	1.16413
	IGFBP1	1.60236	3.03109			TGFBI	-1.45527	2.85359			CLU	-0.825495	1.16178
	SAMD9	1.61387	3.03723			ST6GAL2	-1.45217	2.45488			HSPA4L	0.884943	1.16161
	LAP3	1.61978	3.1325			TMC7	-1.4489	1.91042			OBSL1	-0.944772	1.15954
	HES7	1.63004	2.59534			RARB	-1.43161	2.03737			LONRF2	-0.898693	1.15742
	UGCG	1.65068	3.30264			SLC38A6	-1.42692	1.74737			NPC1L1	2.821	1.15574
	ICOSLG	1.6528	1.35908			UPK3B	-1.41398	1.64769			ZCCHC2	0.940786	1.15539
	STARD13	1.65434	2.34509			C5	-1.39509	2.2736			PER1	0.905164	1.15466
	IFI35	1.65542	3.05103			CACNA1G	-1.39371	2.03931			NOXA1	-1.10148	1.15447
	MAP2K3	1.66802	3.29743			PIF1	-1.38628	1.41722			CFAP69	-1.60492	1.15444
	HMGA2	1.67064	3.30197			FURIN	-1.37982	2.46637			IDH1	-0.823137	1.15434
	PLSCR1	1.67867	3.39677			PLD5	-1.37607	1.34639			PDGFD	-1.03751	1.15421
	CD274	1.69053	1.95698			SCRN2	-1.37042	1.96999			SLC22A17	-1.07643	1.15365
	REC8	1.69749	2.50889			SLC37A4	-1.36825	1.43857			ARSI	-1.36662	1.15349
	PPM1K	1.70236	1.98325			GPX3	-1.36163	1.5463			RSF1	0.867697	1.15211
	ISG20	1.71724	2.81208			IER5L	-1.36088	2.18358			R3HDM2	-0.954954	1.15172
	TM4SF1	1.72024	3.7204			FBN2	-1.36052	2.33003			PDLIM7	-0.862664	1.15005
	SMTNL1	1.72474	1.63223			SLC45A4	-1.35333	2.19541			ATP7A	-0.962749	1.1493
	PPP1R15A	1.73429	3.73973			TLCD2	-1.34524	1.49326			COTL1	0.817842	1.14897
	GJA3	1.743	1.4298			EPHX2	-1.33946	1.44438			NFIX	1.17064	1.14871
	KCNQ3	1.75877	2.18432			LTBP2	-1.33545	2.1553			AKR1C3	-0.812186	1.14821
	MYPN	1.77914	2.24343			GLP2R	-1.32832	1.82706			EID2B	1.53391	1.14815
	PTX3	1.78173	1.67007			SIDT1	-1.32739	1.41049			FOXD1	1.11191	1.14784
	GBP1	1.79547	1.92707			PBXIP1	-1.32435	1.99367			CSRNP1	0.90388	1.1476
	DDX60L	1.79776	3.78328			GDPD5	-1.32402	1.35747			ABCC6	-1.62923	1.14533
	ALOXE3	1.80072	1.70573			KNDC1	-1.3233	1.40843			CHD5	1.25644	1.14519
	PNPT1	1.80826	3.91264			SULT1A1	-1.32113	1.39324			RPIA	0.904026	1.14506
	CA9	1.85138	1.76383			NOTCH3	-1.31983	2.04708			VSTM1	2.15804	1.14425
	HERC6	1.85385	3.40528			CRTC1	-1.31928	1.40642			GRAMD1A	-0.817864	1.14422
	AMH	1.85973	3.36778			NPTX1	-1.31192	2.13391			MYB	2.47997	1.14415
	THEMIS2	1.87627	1.42902			DTNB	-1.31185	1.38168			RAB37	-1.43712	1.1438
	PLD6	1.91041	3.05617			ASL	-1.30787	1.37982			MRPS30	0.880265	1.14359
	DTX3L	1.93341	4.26719			ADSS1	-1.30716	1.61856			STX3	0.890432	1.14333
	HLA-F	1.94231	2.25523			MTUS1	-1.30458	2.2571			HOGA1	-2.32739	1.14313
	C11orf68	1.9506	4.06672			FHOD3	-1.30369	1.64728			NOL11	0.838111	1.14088
	STX11	1.9539	1.6979			STAT4	-1.29342	1.49501			LIPH	-0.915789	1.14
	ANKRD1	1.99034	3.99465			MRC2	-1.29142	2.2417			VWA1	-1.12277	1.14
	CILP2	2.0005	1.56876			MAGED1	-1.28928	2.10231			DLGAP3	2.02477	1.13892
	GREM1	2.02908	4.13737			PDK4	-1.28778	2.23662			DENND2B	-1.3503	1.13881
	SP110	2.05033	3.42513			CES1	-1.28682	1.9736			GPRIN2	-0.984354	1.138
	CARMIL2	2.06218	1.87159			SH3PXD2A	-1.27817	1.82798			C4orf46	0.945233	1.13509
	PSG4	2.07943	2.64959			LGSN	-1.27787	1.99183			CDH4	-0.868043	1.13492
	HRK	2.09757	2.71604			SLC16A13	-1.27301	1.37038			ZNF121	0.91068	1.13452
	RRAD	2.10359	1.67206			ITGB4	-1.27275	2.19865			ADGRF4	-1.04249	1.13425
	HERC5	2.11313	4.24007			ABCG1	-1.27141	1.47008			SCN9A	-0.898601	1.1341
	SOX8	2.12487	2.26647			SLC22A3	-1.25786	2.09955			UPF3B	0.863935	1.13391
	TERT	2.1774	2.17183			NPY4R2	-1.25559	1.71871			CHAC2	1.00262	1.13305
	ARC	2.20867	1.58655			PTPRJ	-1.25434	2.16993			SYNDIG1	-1.37248	1.13109
	FOSL1	2.21558	5.30657			STEAP2	-1.24843	1.98045			AKR1B15	-1.01942	1.1306
	USP18	2.2257	4.11356			CASTOR2	-1.24635	1.4737			RHOBTB1	-1.03057	1.12888
	CITED2	2.22626	4.52037			ALDH4A1	-1.23941	1.63372			TMEM236	3.43106	1.12714
	TOPK	2.22717	5.40381			ALDH3A1	-1.23914	2.19678			SLC23A2	-0.82666	1.12673
	ADM	2.23372	5.52655			BCAM	-1.2378	2.02471			BBS10	0.954228	1.12616
	SAMHD1	2.24575	4.97222			NIT1	-1.23675	1.70699			CCDC137	0.842694	1.1256
	IFI16	2.24981	5.003			CPS1	-1.23476	2.1116			SARAF	-0.831227	1.1244
	VGF	2.25115	3.55161			TMEM150A	-1.23475	1.4317			GATA2	1.25061	1.12383
	CXCR4	2.26238	1.6219			BTBD11	-1.23332	1.91981			TMEM67	-1.11707	1.12344
	PARP9	2.32734	5.56361			PON2	-1.23261	2.13601			LRRN2	-1.03099	1.12197
	PAG1	2.32796	2.23045			NPTXR	-1.23235	1.83927			MSC	-0.879501	1.12186
	BOLA2B	2.32796	1.35843			ZDHHC1	-1.22134	1.34042			PHKB	-0.855927	1.11577
	NGFR	2.36563	1.85404			PLA2G4A	-1.21393	1.85718			MARS2	0.915124	1.11493
	IFIH1	2.36806	5.28291			SLFNL1	-1.21196	1.4844			CCDC92	-0.911812	1.11464
	RGS16	2.47997	1.41286			NPY4R	-1.21035	1.75462			MT-ATP6	-0.795364	1.11429
	HLA-B	2.49775	5.76361			IGFL4	-1.20453	1.39375			KIF3C	-0.830324	1.11378
	COL5A3	2.53655	1.30656			SLCO2B1	-1.20453	1.3506			QPCT	-0.855085	1.11335
	NLRC5	2.59936	4.98449			PGM2L1	-1.20401	1.90656			CDC20	0.827415	1.113
	CCND2	2.62101	3.29227			SOX4	-1.19918	1.93085			JUNB	-0.808408	1.11206
	IL1A	2.63197	2.15829			TRIM16L	-1.1894	2.03696			ODC1	0.800506	1.10997
	CD22	2.64347	2.33635			FUCA1	-1.18934	1.45594			GABBR1	-0.936108	1.10944
	LAMP3	2.64879	4.19286			PDLIM5	-1.1869	1.9745			BCHE	-0.965536	1.10936
	IL6	2.66054	3.88482			HNF4A	-1.1858	1.70177			HCN2	-0.902697	1.10935
	HELZ2	2.6609	7.20828			MORC4	-1.18461	1.97498			APOBEC3B	1.30898	1.10822
	HK2	2.74449	6.29335			RDX	-1.17936	1.97674			SIDT2	-1.08297	1.10818
	IRF7	2.74729	7.12816			C1QTNF6	-1.17887	1.50752			BMPR1B	-0.939205	1.10714
	TOX	2.78607	1.76917			VCAN	-1.1761	1.97436			JAG2	0.847289	1.10627
	TRIM22	2.79408	5.19491			PALM	-1.1749	1.50716			PINX1	1.16483	1.1061
	EDN2	2.80376	3.50419			CTSF	-1.17331	1.6761			LHPP	-1.13894	1.10608
	INHBA	2.81653	4.54407			MST1R	-1.17118	1.34041			HGSNAT	-0.841961	1.10521
	CNKSR1	2.84835	1.87237			OLFML2A	-1.16754	1.49468			ZNF235	1.15804	1.10364
	FCMR	2.85848	1.76339			MMP7	-1.16511	1.48953			CLSTN1	-0.814315	1.10292
	GBP4	2.86853	1.90683			GRAMD1B	-1.16324	1.82651			SEC14L2	-1.06147	1.10248
	OAS1	2.88461	7.93624			ATOH8	-1.16289	1.55434			DLX1	1.41635	1.10195
	PARP10	2.89104	5.99315			TCF7	-1.16224	1.36574			MAVS	-0.816823	1.10077
	DDX60	2.95277	7.79793			AKR1C2	-1.16122	1.98586			PDSS1	1.11707	1.10068
	HDAC9	3.0005	3.98126			CCDC80	-1.15728	1.80082			PSME2	0.822069	1.09939
	CFAP57	3.03251	1.40013			PECR	-1.15633	1.5586			CXCL5	0.792086	1.09861
	OAS3	3.05013	9.39415			STEAP1	-1.1563	1.59417			PBX1	-0.82342	1.09682
	SLC15A3	3.06493	1.44119			MTMR11	-1.15504	1.45578			FGF5	2.28357	1.09365
	UBA7	3.12151	1.31146			TNS1	-1.14465	1.52871			PLEKHG6	-1.92442	1.0931
	BATF2	3.15134	6.00517			STXBP5	-1.14369	1.59101			ZNF107	1.05818	1.093
	COL13A1	3.22843	1.44087			SMIM14	-1.14345	1.60776			NIPAL1	1.53947	1.09179
	FST	3.2403	6.15334			DCBLD1	-1.14119	1.80179			OAF	0.950597	1.08907
	DDX58	3.47484	11.0239			FBLIM1	-1.13569	1.65965			YOD1	0.891802	1.08837
	IFITM3	3.56014	7.19532			BMP1	-1.13043	1.78563			TCIRG1	-0.817508	1.08822
	IFI44	3.56856	9.26064			ADAM19	-1.13034	1.54038			DUSP14	0.853184	1.0879
	ADRB2	3.6084	6.3048			AKNA	-1.12899	1.51059			FAM102A	-0.810864	1.08693
	KRT34	3.64989	1.72482			MT-CO3	-1.12823	1.90545			GLIS3	-0.835115	1.08492
	CSF2	3.67261	2.72062			SLC12A2	-1.12722	1.63231			SLC7A11	-0.787985	1.0846
	BST2	3.68911	6.19631			CTPS1	-1.12048	1.8397			CAVIN2	1.04039	1.08334
	CLTRN	3.71263	1.81727			MYO10	-1.11869	1.81699			PLEKHA4	2.01602	1.08249
	PERM1	3.91293	3.62795			KIAA0319	-1.11605	1.58537			RET	2.01602	1.08249
	IFIT3	4.11789	13.8003			EPHX1	-1.11546	1.81083			RIN1	1.02876	1.08226
	LY6K	4.18779	2.11013			MAP2K6	-1.10579	1.44692			SH3GLB2	-0.842982	1.07999
	CCL5	4.19718	11.1472			ROBO1	-1.10474	1.56552			TACC2	-0.810139	1.07917
	IFIT2	4.22081	13.3193			ACBD4	-1.10357	1.38553			SLFN5	-0.80316	1.07891
	IFI6	4.26457	15.7802			PACS1	-1.10084	1.73694			DLG3	-1.00371	1.07827
	MX1	4.29992	13.7323			PC	-1.0939	1.4692			TMEM11	0.841358	1.07758
	GBP5	4.301	2.30732			AKR1C1	-1.09312	1.7937			FSTL4	-1.18802	1.07721
	SLC24A4	4.40597	1.77877			FAM167A	-1.08958	1.34259			TMEM41B	-0.826262	1.07654
	IFI44L	4.46492	12.949			MATN2	-1.08707	1.37134			OLFML3	-2.34446	1.07591
	IFIT1	4.50877	16.0987			MYRF	-1.08495	1.63983			SH3KBP1	-0.794696	1.07536
	OASL	4.63377	15.7791			SLC29A4	-1.08475	1.37892			TRIM35	0.894301	1.07445
	DUSP2	4.8019	1.30272			TBX3	-1.08026	1.57447			CYBC1	-0.844135	1.07441
	CXCL10	4.88596	2.57595			DHRS3	-1.08025	1.66348			STOM	0.788477	1.07407
	ISG15	5.07046	20.3046			VSIG10L	-1.07643	1.33178			KCTD17	-1.01579	1.07363
	CMPK2	5.09915	13.9834			SPX	-1.07199	1.51703			RACGAP1	0.81881	1.07179
	IFI27	5.3487	19.568			OLFM2	-1.07187	1.31127			COL20A1	-1.28626	1.07139
	LPL	5.36749	2.01295			KRCC1	-1.07132	1.41691			BRD3OS	-0.972444	1.07113
	IFNL2	5.42483	3.81456			SLC16A4	-1.0713	1.63523			ZNF143	0.95873	1.07047
	APLN	5.91293	2.9965			KRT8	-1.06607	1.73608			PNO1	0.827535	1.06894
	OAS2	6.0255	21.7289			AHCYL1	-1.05932	1.62017			MAP2	-0.93772	1.06881
	XAF1	6.23485	6.5431			HMG20B	-1.05672	1.38455			SPSB2	-0.918667	1.06877
	IFNL3	6.26656	3.83254			NBEAL2	-1.05237	1.57084			KANSL3	-0.819616	1.06866
	IFITM1	6.28732	3.88713			PDXK	-1.05104	1.67136			CRIP2	-0.866158	1.06714
	RSAD2	6.38686	16.1335			QARS1	-1.04881	1.51762			UNC13D	-0.905123	1.06696
	IFNL1	6.75795	5.30579			ALDH2	-1.04745	1.57319			MRM3	0.909981	1.06652
	MX2	8.21873	12.233			BAMBI	-1.04351	1.50705			WWC3	-0.803817	1.06649
						PTGS2	-1.04108	1.60167			INAVA	-0.818697	1.0662
						SKIL	-1.03975	1.59766			SLC22A18	-0.9057	1.06597
						SPOCK1	-1.0369	1.3925			KCNJ6	-1.97946	1.06538
						ABCC3	-1.03659	1.65392			ITPR2	-0.935783	1.06332
						COL5A2	-1.03463	1.62654			PDE7B	-1.04912	1.06314
						PCDH9	-1.03064	1.41089			SMO	-0.881988	1.06284
						TSKU	-1.03012	1.62435			HLCS	-0.91235	1.06282
						NIBAN1	-1.02444	1.53001			MAPK8IP2	1.15088	1.0623
						SLC16A5	-1.01661	1.36933			CPA4	1.01322	1.06177
						ALDH1A1	-1.01492	1.61629			SNU13	0.806718	1.05942
						TPD52L1	-1.01448	1.41507			SCART1	-1.67384	1.05889
						IL1R1	-1.01102	1.30233			HOXC8	1.19986	1.05776
						APEH	-1.00752	1.39116			ABTB1	-0.950954	1.05628
						COL4A1	-1.00323	1.49786			GYG1	0.830356	1.05577
						SLIT3	-1.00046	1.33123			LMO2	2.13002	1.05489
											CTSL	-0.773827	1.05461
											GLB1L	-1.56019	1.05433
											HLA-E	0.790076	1.05344
											ZIC2	0.909011	1.05324
											CMIP	-0.780296	1.05297
											CCPG1	-0.847294	1.05231
											SYT7	1.56243	1.05191
											KLHDC2	-0.877218	1.05059
											LCN12	-1.4389	1.05008
											ZBTB11	0.81695	1.04746
											GPRIN3	-0.832786	1.04637
											SELENBP1	-1.08053	1.0463
											SLC2A3	0.792364	1.04602
											PDP2	0.871256	1.04594
											HLA-C	0.803532	1.04591
											SART3	0.814204	1.04328
											CEBPZ	0.797135	1.04325
											KLF4	0.84211	1.04261
											TRIM16	-0.782062	1.04259
											MAD2L1	0.829747	1.04226
											ANXA8L1	-0.841961	1.04064
											BCKDK	-0.84785	1.03824
											BRI3BP	0.844764	1.03753
											SOCS6	-0.799095	1.03712
											ORC6	0.81418	1.03639
											ID3	-0.761894	1.03582
											MPST	-0.800707	1.03503
											OCEL1	-1.1748	1.03416
											HSPA2	-0.835448	1.03401
											CD83	1.49507	1.03348
											COL11A2	1.16603	1.03348
											INHBE	-1.20342	1.03304
											SNRPD1	0.804283	1.03277
											TP53I3	-0.787155	1.03272
											BDNF	0.878335	1.03147
											ZNF185	0.863778	1.03139
											ZEB2	0.97921	1.03095
											GAL	1.895	1.02949
											NCBP2AS2	0.982829	1.02869
											WDR3	0.801441	1.0275
											TRIP13	0.816624	1.02642
											POLR3K	0.853995	1.02605
											GINS2	0.878623	1.02604
											ZNF460	1.43221	1.02428
											RBP1	-2.08989	1.02426
											MCM4	0.780644	1.02261
											EGLN3	0.85601	1.0217
											LRCH2	1.743	1.02109
											PPAT	0.821451	1.02108
											CNRIP1	1.11581	1.02101
											HLA-A	0.789051	1.01957
											SNRPE	0.798468	1.01656
											SLC27A2	-0.809171	1.01637
											MT-CO1	-0.744844	1.01578
											JDP2	-0.808984	1.01538
											INHA	-1.82178	1.01444
											LINGO1	0.987599	1.01344
											PBLD	-1.15666	1.01293
											LYPD1	1.44434	1.01267
											MAP7	-0.768618	1.01235
											HRH1	0.920898	1.0111
											GPR20	-2.13742	1.011
											H2AZ1	0.766793	1.01094
											AFAP1L2	-0.897405	1.00992
											B9D1	-0.897814	1.00885
											TMEM44	-0.903125	1.00695
											FAHD1	0.830464	1.00637
											SLC29A3	-0.932684	1.00551
											AFAP1L1	0.93834	1.00532
											TCP11L2	-1.05007	1.00498
											TXNRD2	0.85169	1.00396
											SMIM10L2A	-1.41454	1.00355
											ECE1	-0.755567	1.00135
											CD14	-1.96534	1.00061
											ORC1	0.941228	0.999759
											UNG	0.774944	0.99935
											CTSV	-1.34077	0.997593
											STK32A	-1.33177	0.997087
											NUDCD1	0.779218	0.997068
											PTMA	0.740826	0.996784
											TNS2	-0.863656	0.996294
											PINK1	-0.957438	0.994962
											GAA	-0.763207	0.994508
											CPNE7	0.763408	0.994195
											RRP9	0.833139	0.993387
											LMNB1	0.795725	0.993276
											WRAP53	0.852863	0.992401
											BHLHE41	1.51352	0.990643
											CBS	-0.879962	0.990496
											ZBTB21	0.809497	0.990134
											PES1	0.759962	0.989081
											MUS81	-0.861922	0.988875
											TPM1	-0.737567	0.987943
											KCTD5	0.776949	0.987325
											TCF25	-0.793471	0.986848
											RGL1	-1.02219	0.986112
											ACP2	-0.845876	0.985935
											PDE1A	-3.59685	0.985877
											VMAC	-1.9995	0.98549
											SUMF1	-0.881203	0.985254
											BTG2	0.791952	0.984329
											AMOTL2	0.749457	0.983199
											ITGB6	-1.31228	0.982284
											STXBP6	1.08191	0.98149
											CHP1	-0.746456	0.981397
											CDYL2	1.22032	0.980601
											RHOBTB2	-0.915962	0.978708
											STK32B	0.812939	0.97795
											TMEM59L	-1.01975	0.976452
											PPP1R3C	0.833233	0.976327
											PCSK5	-0.955419	0.975418
											MEGF9	-0.785614	0.975308
											LGMN	-0.783832	0.974307
											KIF21B	-0.836209	0.973226
											AGTR1	-1.56281	0.973068
											SLCO5A1	1.70057	0.972374
											GRWD1	0.756211	0.972147
											PCDHA12	-1.20453	0.971331
											TIMM17A	0.75641	0.968483
											TOMM7	0.779613	0.968141
											TRMT2B	-0.874141	0.968039
											TFAM	0.755654	0.96751
											FAM126B	0.912691	0.96736
											CARF	-1.06027	0.967306
											CROT	-0.910348	0.965497
											THUMPD2	0.84178	0.965487
											ZNF14	1.06849	0.965172
											TM7SF2	-0.945499	0.964889
											MT-ND5	-0.720413	0.964446
											ANLN	0.759225	0.963887
											IFT122	-0.947314	0.962359
											GSAP	-0.901123	0.961491
											ACACB	-0.939808	0.961014
											DOT1L	0.827215	0.960832
											GLRX3	0.732229	0.960115
											CFAP20	0.857108	0.95929
											HCFC1R1	-0.804525	0.958835
											DUSP1	0.719773	0.958125
											RBM8A	0.842537	0.957963
											TRIAP1	0.768573	0.957619
											RRAGD	0.890399	0.956462
											CYCS	0.724584	0.955921
											TMEM158	1.1027	0.954614
											FARSA	0.758459	0.954355
											DDX18	0.734621	0.952269
											NAV1	-0.805435	0.951653
											CARS2	0.778738	0.951061
											IGDCC4	0.853585	0.949285
											TBCC	0.904034	0.948342
											MARF1	-0.783725	0.947927
											CCNDBP1	-0.81936	0.947761
											CYB5D2	-0.839691	0.947105
											C2orf68	-0.831345	0.946224
											CACNG8	-0.827503	0.944967
											ADAMTS8	2.47997	0.944807
											H2BC21	0.966706	0.944698
											PGF	1.33137	0.943109
											RNF207	-0.864329	0.942694
											SRSF1	0.748537	0.942533
											EXOSC4	0.941781	0.941453
											MCAM	0.891301	0.940134
											PRDM13	1.15804	0.939923
											SEC14L4	-1.27165	0.939613
											MUC5B	-1.57314	0.939553
											IFNE	-1.27937	0.939346
											PLOD1	-0.745525	0.939314
											PRKCE	0.804067	0.938906
											BIRC3	0.720681	0.937193
											MT-CO2	-0.704368	0.935557
											ADA	-0.819687	0.935556
											SEMA3B	-0.816391	0.935223
											GPATCH1	0.800348	0.934653
											METRNL	0.854335	0.934247
											NAV3	0.804142	0.933612
											WDR20	0.784609	0.93305
											R3HDM1	-0.770331	0.932692
											ALKBH1	0.822797	0.932602
											PLD1	-0.812971	0.93257
											SEZ6L2	-0.772815	0.931343
											RND3	0.719284	0.931334
											MRPL32	0.765781	0.931061
											PELP1	0.729841	0.93088
											STK33	-1.20874	0.930114
											NNMT	-0.732873	0.928843
											AFMID	0.846095	0.9284
											LTBP3	-0.717494	0.928123
											SNX8	0.786381	0.92762
											RSL1D1	0.709279	0.926229
											KLF2	0.832897	0.926172
											CAPG	-0.774485	0.92602
											SSH3	-0.810511	0.925543
											DMBX1	-1.39918	0.925115
											ATF6B	-0.859519	0.924613
											ARSA	-0.800713	0.924546
											RAB15	-0.766043	0.923921
											PON3	-0.796927	0.92373
											ZNF35	1.15804	0.921838
											MBTPS1	-0.730467	0.921324
											ADAM23	-0.811416	0.920835
											SMAD2	-0.717241	0.920134
											LLGL2	-0.771894	0.919194
											DCLK2	-0.863656	0.917633
											GABRB3	-0.714046	0.916899
											ULK2	-0.789739	0.915925
											EPB41L1	-0.730592	0.915843
											COQ8B	-0.78525	0.914195
											RFK	-0.710068	0.912209
											CTSA	-0.761289	0.912132
											GPR132	-1.15051	0.912097
											ARSD	-0.857163	0.912066
											AMIGO2	-0.696753	0.911925
											TTC31	-0.847675	0.911484
											POP7	0.795469	0.911048
											PTPRS	-0.73527	0.910675
											GCNT4	1.54051	0.910159
											PRPF4	0.728867	0.909271
											KRI1	0.802611	0.908131
											BMPR2	-0.736116	0.907581
											NFYB	0.743002	0.907577
											TDRD3	-1.02995	0.907542
											CELSR1	-0.726332	0.907494
											CCL2	0.780379	0.906784
											COA7	0.78082	0.90581
											ZNHIT6	0.760489	0.905741
											ALPK1	-0.847838	0.905422
											ST8SIA4	-1.18898	0.904248
											MLX	0.753678	0.904051
											MT-CYB	-0.688813	0.904045
											FGG	-1.12954	0.90351
											P2RY1	1.26697	0.903194
											SPATA20	-0.70698	0.902815
											SESTD1	-0.84791	0.90275
											AMBP	-1.20015	0.902412
											EME1	1.04556	0.902092
											CARD9	1.20534	0.901854
											DHX40	-0.72739	0.90163
											MDM2	0.703349	0.900713
											H6PD	-0.751835	0.900405
											TMEM38B	0.754992	0.900076
											MAN1A2	-0.817795	0.899246
											PHF5A	0.762934	0.89885
											C1GALT1C1L	2.09092	0.898069
											ITGB5	-0.696459	0.897312
											RHOQ	-0.720485	0.897225
											CNBP	0.690552	0.896481
											CCDC85B	0.732606	0.89617
											TESK1	-0.747974	0.895925
											SLC38A10	-0.711338	0.895454
											MLXIP	-0.731188	0.895097
											KREMEN1	-0.94655	0.894213
											GTPBP1	0.766376	0.893897
											SH2D5	0.829985	0.893887
											SHFL	0.985202	0.893654
											ALKBH3	-0.815176	0.89359
											ARHGAP29	0.715065	0.893241
											TJP3	-1.29513	0.893067
											NOP56	0.69498	0.892439
											AP5M1	-0.774076	0.89226
											MAP2K5	-0.796157	0.891955
											PTTG1	0.73216	0.891767
											RRN3	0.701496	0.891032
											MGME1	0.71988	0.890236
											EMID1	-2.46645	0.889988
											TENT5A	0.896547	0.888429
											GSG1	4.32796	0.888259
											ADAMTS10	-0.771008	0.887646
											DPYSL2	-0.708193	0.887559
											TCOF1	0.699021	0.887421
											SLC49A4	-0.795213	0.886855
											NSUN5	0.738696	0.886694
											CALCB	-0.942225	0.885384
											SPHK1	0.779204	0.885063
											CAMK1D	-0.774036	0.88468
											BRI3	0.729975	0.883494
											OTULINL	0.899806	0.882769
											ZNF134	0.75943	0.882377
											MAP3K14	0.722984	0.882354
											RAD51	0.880505	0.881841
											ENTPD2	-2.6075	0.881769
											PARD6B	0.839575	0.881753
											GLB1	-0.717188	0.881652
											WDR43	0.689976	0.881438
											FBL	0.685997	0.880678
											CCDC159	-1.52003	0.880592
											PSKH1	-0.830326	0.880575
											ACY3	-3.06435	0.880457
											SH2D6	-3.06435	0.880457
											ACHE	1.02477	0.880349
											GSDME	-0.717604	0.880039
											VRK1	0.84178	0.879958
											PCK2	-0.695592	0.879608
											UTP3	0.764654	0.879417
											FKBP4	0.69591	0.879148
											CLIP2	-0.73806	0.879126
											RFC3	0.7732	0.878659
											NGDN	0.753759	0.878586
											NFE2L1	-0.68299	0.878583
											EVA1C	-0.733788	0.878232
											TSSC4	0.741599	0.87775
											POLR3A	0.730229	0.8777
											GDF15	0.680064	0.877552
											LPAR3	3.55036	0.876925
											CCDC24	-1.17954	0.876129
											HES4	0.75309	0.875424
											ANXA9	-1.36921	0.874872
											GGCX	-0.744026	0.874636
											EIF4E	0.715882	0.87404
											PTGES	-0.727289	0.872172
											CCDC86	0.750509	0.872105
											DZIP3	-0.773968	0.872062
											GLI1	-0.773968	0.872062
											RRAGC	0.831321	0.871962
											PNP	0.725208	0.870098
											PNPLA7	-1.09976	0.870076
											C20orf96	-0.781797	0.869376
											GNAI1	0.698836	0.868346
											TRMT112	0.700351	0.868149
											CCDC58	0.756995	0.868007
											CDCA7L	0.914954	0.8679
											SDK2	-0.848914	0.867783
											NOVA1	-0.869442	0.867462
											RNF135	-0.771664	0.867387
											SUV39H1	0.919158	0.866481
											RRP15	0.751913	0.865829
											TRMT61A	0.744625	0.865661
											CTSD	-0.711075	0.864746
											NCEH1	0.698977	0.864344
											TNFSF14	1.16982	0.864164
											NRCAM	-0.67259	0.863879
											NOB1	0.726106	0.86332
											LRRC58	0.702972	0.863278
											CRTC3	-0.718401	0.862739
											RB1CC1	-0.700145	0.862036
											MME	2.85848	0.861875
											RIMS3	-0.936143	0.86183
											PCED1A	-0.723433	0.860671
											TOMM20	0.676948	0.860387
											INSL4	-0.936873	0.860386
											HKDC1	-0.689673	0.860251
											NEB	-1.48137	0.859992
											ZNF467	-0.919963	0.859456
											RNF224	-1.70869	0.858931
											PIGQ	-0.780747	0.858739
											HELZ	0.73977	0.858173
											EHD1	0.695412	0.858157
											BBC3	0.732113	0.857841
											FIGNL1	0.782101	0.856057
											ELF3	-0.698284	0.856028
											SPTB	-1.13923	0.855696
											CERCAM	-0.704974	0.855509
											DHRSX	-0.771973	0.854959
											DDIAS	0.762542	0.854931
											TMEM129	-0.764999	0.854639
											AGR2	-0.779805	0.854595
											HMGCS1	0.728788	0.854583
											UBE2C	0.698536	0.854575
											UBE2O	0.699945	0.854418
											EIF2A	0.686261	0.853296
											SF3A1	0.696993	0.852942
											RTN2	-1.14862	0.852817
											AUNIP	0.947712	0.852796
											BNIP1	0.815933	0.852376
											NGEF	-0.810252	0.85181
											MPG	-0.78056	0.851554
											PRRT4	1.83611	0.851378
											SGPP2	-0.923491	0.850766
											UBR7	0.769342	0.850273
											SVEP1	-0.786326	0.849441
											KIF22	0.730736	0.849329
											CFAP44	-0.978165	0.848938
											IL18	-0.68782	0.848728
											SNRPD2	0.674505	0.848205
											AC240274.1	-0.835008	0.847269
											NPM3	0.713303	0.846523
											TIPIN	0.766967	0.846363
											SRP68	0.676938	0.846232
											GSN	-0.723998	0.845111
											MYD88	0.738583	0.844925
											ZNF274	0.717123	0.844747
											AHDC1	0.788433	0.844545
											CREG1	-0.675345	0.84425
											MYO18A	-0.710992	0.844118
											ZNF358	-1.29447	0.843883
											RSBN1L	0.772511	0.843683
											FBXW5	-0.686895	0.842487
											PHF11	0.847285	0.842021
											LRP10	-0.666345	0.841764
											ARHGAP23	0.732877	0.841406
											IDUA	-0.759956	0.840471
											KIF26A	0.933824	0.84034
											TSPAN33	-0.828221	0.840103
											TMEM74B	-1.3945	0.83991
											SNAI3	-3.01189	0.839798
											PHTF1	-0.854	0.839642
											PTPRR	3.09664	0.839473
											PPRC1	0.68617	0.8389
											ISLR2	-4.16389	0.838459
											KDM3A	0.682531	0.838206
											FAM189A2	1.6237	0.837397
											ZNF335	0.755453	0.837121
											ATAD2	0.689459	0.836629
											BCR	-0.753092	0.834958
											SMIM6	-1.22802	0.834946
											AUH	-0.87377	0.83473
											PCDH1	-0.770787	0.834595
											LRRC3	1.12436	0.834432
											GOLIM4	-0.775069	0.834228
											GPCPD1	-0.703068	0.833939
											LGALS1	0.658442	0.831794
											GTPBP2	-0.6898	0.831552
											HPCAL4	2.08404	0.831394
											SERPINB9	0.72222	0.830366
											RPA2	0.718677	0.830271
											RBM12B	0.784421	0.82972
											CDCA4	0.703836	0.829182
											GTDC1	-0.954264	0.828886
											CAVIN1	0.66049	0.828666
											ZNF462	0.747427	0.827856
											KLF11	0.765472	0.82759
											KANK2	-0.714028	0.827422
											SNW1	0.688351	0.826952
											ZNF76	-0.850229	0.826781
											IFT140	-0.773248	0.826595
											SLC2A6	-0.731239	0.826243
											NOLC1	0.655799	0.825452
											CHORDC1	0.676933	0.825344
											NIFK	0.719608	0.825004
											ZNF768	0.716643	0.824701
											NINL	-0.704777	0.824052
											TIMM10	0.700726	0.823743
											LPCAT2	-0.79692	0.82331
											HIPK2	0.664412	0.822982
											PROX1	1.80574	0.822976
											C3orf52	0.786649	0.82294
											DDX31	0.718672	0.822848
											ANP32A	0.655068	0.822682
											SCML2	0.745247	0.822194
											LGR4	-0.665019	0.822127
											MAPK15	-1.4453	0.821792
											CXCL8	0.660049	0.821728
											CP	-0.887927	0.821491
											ZFYVE9	-0.786036	0.821408
											LYAR	0.763179	0.821028
											CYTH2	-0.691865	0.820988
											MICOS10	1.51418	0.820652
											VPS9D1	-0.927208	0.82052
											ATG16L2	-0.902196	0.820226
											EIF1AD	0.71764	0.820136
											TMX4	-0.752694	0.819333
											P3H1	-0.721667	0.819013
											DTL	0.735744	0.818748
											EFR3B	-0.769749	0.818609
											MXD4	-0.75976	0.818446
											RSRC2	0.674076	0.816886
											H2AJ	0.666919	0.816669
											ID1	-0.648278	0.816517
											STIP1	0.650424	0.816117
											CYP27C1	-1.2393	0.81606
											IFT81	-0.708139	0.814952
											DYNC2LI1	-0.830342	0.814876
											UBE2S	0.645735	0.814638
											FAM83H	-0.678684	0.814096
											SAMD4A	0.698134	0.813857
											FAS	0.709746	0.813657
											SBDS	0.668935	0.813643
											RAD51C	0.698127	0.812455
											ZNF282	0.698005	0.811992
											DAPK1	-0.671449	0.811757
											ZNF330	0.701022	0.81168
											CASZ1	1.27622	0.811035
											VPS13D	-0.722959	0.81086
											PROS1	-0.717225	0.810405
											KCTD16	-2.06435	0.809227
											PPOX	-0.890687	0.808419
											GCLC	-0.659273	0.808359
											YRDC	0.743002	0.808183
											SLC66A3	-0.730719	0.807984
											PLPP3	0.716235	0.807405
											ZNF331	0.696751	0.807248
											POLR1B	0.676237	0.807204
											ICA1L	-1.06435	0.807117
											PJVK	-1.06435	0.807117
											GNS	-0.655306	0.80709
											KAZN	0.883417	0.806971
											JCAD	0.750864	0.806501
											CPE	-0.884396	0.806018
											FBN1	-0.756231	0.805857
											PRPF40B	-1.00011	0.805702
											IRF2	0.735096	0.80536
											NAPA	0.71866	0.805232
											TRAPPC2B	1.39367	0.805049
											JARID2	-0.739599	0.804843
											RSPO3	-0.66201	0.804806
											PEA15	0.648471	0.803523
											MCM3	0.667404	0.803301
											KCNA2	-2.69994	0.802373
											PCMTD1	-0.710716	0.802323
											CSAD	-0.915962	0.802253
											BBS2	-0.7238	0.801709
											EDEM2	-0.682883	0.801146
											KBTBD6	0.827066	0.800927
											MESP1	0.883179	0.800893
											DHX9	0.646529	0.800313
											HORMAD1	-0.818877	0.800313
											CTSB	-0.634944	0.80013
											GLIPR1	-0.751911	0.800119
											ACOX3	-0.959797	0.799753
											CACNG4	-0.973558	0.799507
											THEM6	0.786723	0.799013
											SLC35E2B	-0.732689	0.798635
											CD74	2.43106	0.79843
											RMI2	0.728624	0.798298
											SLC6A16	-0.908792	0.797694
											SLC25A30	0.768765	0.797003
											ACBD7	1.55659	0.796317
											GPATCH4	0.674348	0.796128
											ADORA2B	0.846379	0.795743
											TGM2	-0.632508	0.795735
											CENPA	-0.772698	0.795422
											RAPGEF2	-0.738559	0.795314
											STYX	-0.734433	0.795302
											DKC1	0.638362	0.794955
											DEPTOR	-1.26186	0.794946
											WDCP	0.744326	0.794767
											PTPN4	-0.746445	0.794678
											WDR34	-0.67035	0.794414
											SLC35C2	-0.68331	0.793965
											RSL24D1	0.635101	0.792965
											HSP90AA1	0.630367	0.792365
											FUT8	-0.777695	0.79118
											METTL9	-0.664846	0.791178
											FANK1	-2.12736	0.791174
											NKX2-5	0.83913	0.791067
											LARGE1	-1.03722	0.790164
											EIF2AK1	-0.64656	0.789724
											SAP30	0.955354	0.789685
											CDCA5	0.690693	0.789281
											QTRT1	-0.757383	0.78921
											ZNF114	1.00604	0.78917
											KSR2	-1.31769	0.788611
											PITPNM1	-0.671206	0.788413
											SF3B3	0.638613	0.78813
											PVRIG	-4.08989	0.788064
											SLC25A19	0.868002	0.787084
											UGP2	-0.65109	0.787075
											SH2B2	0.988114	0.786455
											PLBD2	-0.660123	0.785783
											CCND1	0.630113	0.785664
											PPP1R14B	0.646916	0.785509
											VASH1	-1.00144	0.785115
											ANAPC13	0.676245	0.78501
											SLC6A9	-0.710171	0.784243
											RAB3D	-0.932814	0.784096
											ANK3	-1.49105	0.783736
											MYH15	-1.49105	0.783736
											TCTN1	-0.714849	0.783677
											GLG1	-0.640033	0.782678
											PRPF3	0.657055	0.782643
											RPH3AL	-0.709542	0.782636
											SF3B6	0.648496	0.782606
											PRDM16	1.20433	0.782232
											NBEAL1	-0.841961	0.781776
											MIS12	0.681515	0.781524
											DZIP1	-0.695814	0.780847
											NPRL3	-0.703226	0.780834
											NAA25	0.651607	0.780403
											ATP6V1B2	0.653492	0.780246
											KLHDC9	-2.02959	0.780176
											EHD3	-0.761471	0.779707
											YIPF1	-0.813472	0.779573
											LMNTD2	-0.946658	0.778954
											SORCS2	-0.863177	0.778321
											ZNF79	0.878302	0.778186
											ATAD1	0.637298	0.77741
											RASAL2	0.686478	0.7773
											SAFB2	0.677867	0.777147
											FBXO28	0.665682	0.776975
											TBC1D17	-0.7347	0.776771
											DHX32	-0.681428	0.7765
											CD40	-1.00969	0.776484
											STAG3	-1.08589	0.77648
											RSU1	-0.665681	0.776437
											RNF113A	0.710151	0.775518
											ZNF862	-0.890459	0.775228
											MYCBPAP	-1.01189	0.774277
											SCML1	0.709004	0.773392
											PIFO	3.40597	0.773223
											BCCIP	0.652765	0.772794
											GPRC5B	0.686387	0.77259
											NUAK2	0.640608	0.772299
											FAM227A	-1.09402	0.772111
											HOOK1	-1.09402	0.772111
											GALM	-0.734336	0.772079
											SPSB4	4.15804	0.770839
											ABCF2	0.722929	0.770814
											GLI3	1.94653	0.770469
											ADAR	0.621784	0.770389
											TBRG1	-0.725768	0.77011
											TDP2	-0.636363	0.769627
											CACNA2D1	-0.697985	0.769443
											RLF	0.723842	0.769434
											RNF170	-0.701649	0.769373
											PPM1M	-0.918459	0.768269
											DDAH2	-0.764127	0.768187
											PDCD11	0.630467	0.768098
											CYB5A	-0.670339	0.768086
											PPM1D	0.692887	0.767766
											AKAP8L	0.710276	0.767042
											MAGEF1	0.710276	0.767042
											APBB2	-0.715709	0.766486
											TONSL	0.720281	0.76588
											CCDC146	-0.884847	0.765154
											SCARA5	-1.54823	0.764715
											TMEM186	0.877544	0.764585
											TRPC6	2.53655	0.76438
											CDC25B	-0.619809	0.764091
											LGI3	-1.52003	0.763958
											CWC22	0.708894	0.763881
											RELL2	-1.42692	0.763784
											CD46	-0.620728	0.763408
											MPHOSPH6	0.713156	0.763388
											CTNNBL1	0.657876	0.762795
											ZSCAN12	0.856958	0.762544
											RABL2A	-0.827747	0.761695
											BNIP3	0.642402	0.761572
											HIBADH	-0.646627	0.761359
											AP4M1	-1.0051	0.760954
											ASF1B	0.751533	0.760924
											AMER1	0.780804	0.760733
											PIK3CD	-0.752694	0.760484
											PHF21B	0.95873	0.760237
											RNF169	0.749759	0.76023
											SREBF1	-0.628445	0.760081
											ELFN2	0.723965	0.759808
											ABCG2	-0.684256	0.759459
											LRRK2	-0.755988	0.759238
											HMX3	1.77695	0.759232
											BTBD10	0.649414	0.759189
											MRTO4	0.650603	0.758932
											TGIF2	0.825464	0.758625
											ARL15	-0.80062	0.758407
											ZNF845	0.761665	0.758159
											FIBCD1	-0.827558	0.758118
											RHNO1	-0.699699	0.757927
											SYT12	-1.26229	0.757738
											PKP2	0.755555	0.757263
											GK5	-0.733124	0.756863
											MUC6	-2.30139	0.756601
											CTDSP1	-0.656369	0.755965
											MSX2	0.863296	0.755702
											CRY2	0.779204	0.75554
											FAM136A	0.630308	0.755529
											PNRC1	-0.634185	0.755479
											TSPAN31	-0.738282	0.755462
											ASCC1	-0.658729	0.75509
											TST	-0.687884	0.754889
											TOX3	1.03066	0.75463
											EXOC3L4	-1.2849	0.754401
											DIAPH3	0.706266	0.75402
											EHBP1L1	-0.653351	0.753791
											CUL7	-0.79036	0.753759
											ZNF362	-0.787218	0.752829
											CCDC74B	-1.29716	0.752818
											ZNF777	0.677817	0.752538
											YTHDC1	0.642398	0.752418
											TCIM	-0.61186	0.752285
											IRX4	1.81515	0.752128
											F3	0.960807	0.751965
											SYNGR3	-0.734247	0.751894
											TANC2	-0.636366	0.75188
											PRKAA2	-0.69377	0.75174
											ADAM11	1.04615	0.751718
											AKR1A1	-0.663918	0.751438
											OGFOD1	0.642558	0.751437
											TSPAN13	-0.743227	0.751412
											HLA-DMB	-1.99396	0.751259
											ASPDH	-1.70703	0.750997
											DALRD3	-0.761791	0.750924
											NFKBIE	0.707438	0.750844
											SLC44A1	-0.632038	0.750779
											ZNF526	0.702261	0.7505
											NUP205	0.629885	0.750448
											MYO1D	-0.695883	0.750287
											RCL1	0.658468	0.749844
											HSD17B4	-0.659154	0.749473
											FCGRT	-0.712143	0.749434
											RABEP2	-0.872723	0.748957
											MAP4K4	-0.62469	0.748831
											RRP12	0.625277	0.748804
											SDE2	0.685054	0.748585
											NKX2-8	0.831538	0.748506
											TSC22D2	0.672612	0.748016
											SAT1	-0.605269	0.747974
											KLHL24	-0.765463	0.747922
											ARHGEF2	-0.639131	0.74779
											LAMC2	0.612546	0.747597
											PRIM2	0.75027	0.747247
											PROCR	-0.659155	0.746738
											RPS12	0.606299	0.746533
											SLC9A1	-0.691506	0.746311
											WDR13	-0.659991	0.746185
											CD163L1	1.58254	0.746085
											FANCM	0.809375	0.746015
											CCNH	0.657194	0.745849
											POU3F3	2.96539	0.745272
											NR1H3	-0.805892	0.745068
											OBSCN	-0.685936	0.745016
											ZNF280C	0.701951	0.74486
											ARHGEF19	-0.952015	0.744634
											PAPPA	-0.610722	0.744584
											TCERG1	0.628253	0.744165
											MOGS	-0.649316	0.743262
											CPD	-0.61421	0.742874
											TMEM184C	-0.679948	0.742811
											VPS51	-0.681496	0.742666
											MMD	-0.644903	0.742219
											GGT5	-2.16389	0.742067
											TOX2	-0.836608	0.741823
											CBX6	0.623994	0.741632
											ZNF641	-0.74722	0.741438
											POLR3D	0.6296	0.741339
											NPEPL1	-0.984919	0.74132
											PRELID1	0.619884	0.741254
											DENND1C	-1.24635	0.741204
											NAP1L5	1.06182	0.741125
											WIPF3	0.848935	0.740304
											GRPEL1	0.63927	0.739874
											JPH1	1.52061	0.739223
											CASP9	-0.787671	0.738709
											FLNC	1.71058	0.738568
											B3GNT9	-0.847675	0.738432
											MAP1LC3A	-0.821783	0.738184
											CXCL1	0.624545	0.737825
											C8orf88	-1.84196	0.737621
											PBX2	-0.704672	0.737519
											CASP7	0.663379	0.737443
											NOL6	0.618144	0.737126
											PHLDB1	-0.787355	0.736976
											CLCN3	-0.635681	0.736897
											GEMIN6	0.701181	0.736709
											KRT7	-0.596451	0.736642
											IL13RA1	-0.616236	0.736471
											MARCHF2	-0.783746	0.734452
											LRRC20	0.7508	0.734352
											RP9	0.678162	0.734088
											WDR36	0.629637	0.73398
											BMP6	-0.681597	0.733569
											GAL3ST1	-0.793351	0.733289
											RPS26	0.603184	0.733013
											BTN2A1	0.666304	0.732668
											DLG4	-0.708844	0.732517
											SLC35A4	0.623773	0.732465
											RALGPS1	-0.90026	0.732413
											OSBP2	0.767175	0.732408
											PLPP1	-0.706498	0.731927
											LENG8	-0.601381	0.731535
											TRPT1	-0.874976	0.731528
											EME2	-0.738756	0.731389
											FOXD4L1	1.53655	0.73002
											NPHP1	-1.01443	0.729796
											NEMP1	0.636514	0.729641
											GSTM3	-0.921688	0.729521
											CBARP	0.8732	0.729473
											TMEM8B	-0.800006	0.72943
											RNF217	-0.663514	0.729175
											XPO5	0.624199	0.72898
											MSI1	1.09092	0.72874
											DDX21	0.595458	0.727953
											RHBDD2	-0.627478	0.727922
											TTC34	-2.59685	0.727804
											BAZ1A	0.624576	0.727414
											ELOVL2	0.686967	0.727147
											ZNF296	0.884755	0.726972
											RASSF9	-0.934527	0.726957
											GPR3	1.38043	0.726843
											CGAS	0.717801	0.72674
											CDC6	0.629949	0.726072
											RFXANK	-0.714582	0.725997
											CSTF2	0.667421	0.725559
											PRRG1	0.699852	0.725544
											ARHGAP32	-0.71643	0.723981
											DYRK1B	-0.732732	0.723361
											SMOC1	-0.630884	0.723125
											VEZT	-0.603709	0.723083
											DNAJC11	0.661751	0.722998
											ASXL2	0.623703	0.722397
											FAM114A1	-0.648979	0.722217
											CIZ1	-0.617484	0.722021
											CFD	-0.718386	0.72189
											EHD4	0.629439	0.721852
											H3C13	3.32796	0.721753
											PATL2	3.32796	0.721753
											TP53BP2	0.63843	0.721585
											UTP15	0.646083	0.721414
											DCTPP1	0.697112	0.721404
											PRPS1	0.617757	0.721154
											RPA4	2.32796	0.721129
											PANX2	-0.766327	0.720798
											EIF3D	0.600843	0.72009
											CLUH	0.599944	0.719976
											RMDN1	-0.681835	0.718592
											EIF2B3	0.71677	0.718479
											IGFN1	-0.736512	0.718456
											TWISTNB	0.636402	0.718225
											N4BP2	-0.696976	0.718047
											INHBB	0.670489	0.717872
											NPM1	0.585291	0.717013
											GTPBP4	0.602371	0.716991
											SLC35E2A	-0.926353	0.716959
											MAPT	0.817964	0.716897
											GKAP1	-0.750272	0.716299
											TCHH	1.12767	0.716197
											DUOX2	-1.87758	0.715931
											GEMIN5	0.622553	0.715482
											PLCD1	-1.05656	0.715389
											ZMYM4	-0.633374	0.715165
											NXT1	0.639572	0.715146
											EMB	-0.708034	0.715117
											PTGFRN	-0.645462	0.713194
											GREB1	0.7895	0.713179
											WIPI1	-0.727502	0.712691
											MT-ND4L	-0.592562	0.712662
											SPANXB1	4.06493	0.712435
											SEPTIN10	-0.615369	0.711875
											PPA1	0.597213	0.711564
											SESN3	-0.738125	0.711278
											NCAPH2	0.687658	0.711179
											MPND	-1.80879	0.71091
											CARHSP1	-0.714411	0.710863
											PROC	-1.20453	0.710721
											SAA1	1.44183	0.710628
											KCNQ5	0.858479	0.710552
											PPP6R2	-0.675117	0.709767
											GSTM4	-1.01189	0.709726
											PTRH2	0.620518	0.709178
											TERF2	0.639856	0.708672
											LNX2	0.743002	0.708187
											PNKD	-0.631843	0.708182
											DMAP1	-0.698086	0.707642
											C1QL4	0.99454	0.70743
											HSD11B1L	-1.74885	0.707104
											USP44	-1.74885	0.707104
											FAM98B	0.708591	0.707053
											RCAN3	-0.729141	0.707041
											MAN2B2	-0.659357	0.706581
											HNRNPM	0.594556	0.706502
											ZNF696	0.684649	0.705887
											MAGOHB	0.656118	0.70581
											EN2	0.889391	0.705587
											GPR1	-1.15647	0.705229
											PSMB7	0.591857	0.705095
											ARF6	0.588997	0.704634
											HSD17B11	-0.646586	0.704393
											NOA1	0.690482	0.704251
											CDK6	0.587897	0.704005
											PSPC1	0.656365	0.703988
											TBC1D4	0.655422	0.703864
											DHRS4L2	-0.977476	0.70306
											PIGP	-0.788068	0.702435
											CENPVL3	1.45349	0.700784
											CTNNBIP1	-0.898229	0.700652
											LSM7	0.632212	0.70052
											DHCR24	-0.671546	0.700107
											RNF40	0.61211	0.699732
											ZBTB6	0.682994	0.699446
											AVEN	0.658052	0.699267
											HFE	-0.760961	0.699048
											KCNAB2	0.641747	0.698899
											ASMTL	-0.703106	0.698886
											RWDD3	-1.257	0.698833
											SPTBN4	-0.871107	0.698817
											TBCK	-0.791335	0.698803
											JAKMIP3	-0.75806	0.698729
											LNPEP	0.60625	0.698578
											WNK1	-0.584974	0.698491
											INTS6L	1.06318	0.698415
											PLCE1	-0.692137	0.698346
											RPS15	0.579331	0.698257
											RPP30	0.640083	0.697943
											MMP24OS	-0.672036	0.697896
											ARHGEF3	-0.766596	0.697807
											VCPKMT	0.71866	0.697749
											CAPNS1	-0.579531	0.697479
											ZNF703	-0.725937	0.697453
											EPDR1	-0.593559	0.69729
											KIAA0100	-0.596577	0.697204
											ZDHHC16	-0.642246	0.697068
											GRN	-0.583227	0.696555
											C16orf87	0.686588	0.695843
											PTK2B	-0.693317	0.695752
											ESCO2	0.683762	0.695599
											MED20	-0.681895	0.695572
											ALDOC	1.52482	0.69551
											GMPR2	-0.625489	0.695446
											ADAM17	-0.60111	0.694497
											FOSL2	0.577506	0.694487
											FANCB	0.928557	0.694412
											GLI4	-0.724828	0.694176
											LSM11	0.730511	0.693994
											CETN2	-0.634262	0.693848
											HAS1	-1.91996	0.693847
											PARD3	-0.591083	0.693506
											DNMT1	0.59461	0.693471
											VPS37B	0.709138	0.693459
											TTLL5	-0.739004	0.693442
											MTURN	0.723157	0.693188
											COMMD7	-0.680827	0.693072
											ARRDC4	0.624357	0.693037
											RNASEK	1.61747	0.692495
											SEMA6B	-0.790246	0.692394
											SH3BP2	-0.655192	0.692092
											RPL24	0.57494	0.691233
											MSLN	-2.21119	0.690876
											UGT2A3	-2.21119	0.690876
											JMJD8	-0.71997	0.690703
											HEY2	2.06493	0.689244
											ARHGAP22	0.792119	0.689178
											ZNF280D	-0.699176	0.688793
											TSPAN10	-0.96934	0.688697
											EIF2S1	0.585804	0.688423
											CFTR	-3.92942	0.687745
											INO80B	-3.92942	0.687745
											AP1S2	0.645903	0.687516
											IL17RC	-0.720655	0.687446
											CDT1	0.653824	0.687205
											ZNF616	1.00353	0.68687
											RPF2	0.615437	0.686689
											SNIP1	0.750381	0.686475
											PLEKHG2	-0.595151	0.6863
											SEMA4G	-0.793417	0.686225
											SSR3	0.577947	0.685979
											PTPN1	0.607326	0.685916
											FAR1	0.582244	0.685696
											SLC9A3	1.5427	0.685629
											CDC42BPA	-0.602172	0.685485
											ADRA1D	-0.829137	0.685369
											TTC3	-0.597352	0.684925
											ARSL	-0.631282	0.684865
											C1R	0.613613	0.684861
											GNG13	1.78253	0.684771
											NKX2-1	1.78253	0.684771
											TOPORS	0.626084	0.684697
											PCBP3	-1.77485	0.68433
											GTF2IRD2	-1.15607	0.684232
											RBMX	0.576525	0.68391
											FADS1	-0.573075	0.68378
											PRAG1	-0.592335	0.683047
											GBP3	0.697968	0.683014
											FAM200A	0.696708	0.682981
											HOOK3	-0.632169	0.682645
											ZER1	-0.632465	0.682542
											GJC1	0.624072	0.68237
											IQSEC2	-0.627785	0.682335
											WASHC5	-0.623708	0.682191
											GBP2	-1.16389	0.681359
											NEK6	0.61313	0.681064
											TNFRSF10A	0.615775	0.681031
											AGTPBP1	-0.640796	0.680925
											TUBA1C	0.57798	0.680817
											NDUFS6	0.609664	0.68073
											TSPAN6	-0.614799	0.6807
											THSD1	0.702669	0.679745
											ZNF594	0.837638	0.679719
											GFAP	-2.079	0.679658
											CEP70	-0.758972	0.679518
											TP53RK	0.662512	0.679231
											CEP126	-0.744473	0.679019
											MTMR3	-1.25077	0.678918
											WDR31	-0.903737	0.678597
											RPUSD2	0.723636	0.678547
											FAM98A	0.598273	0.678497
											CRB3	-1.17211	0.678482
											KIAA1549	-0.639772	0.677931
											FAM200B	0.653132	0.677496
											CDH11	-0.915962	0.677268
											MCM7	0.576917	0.677208
											FAT3	-1.26342	0.676409
											DHX35	0.700648	0.676239
											PPP2R3A	-0.806041	0.6758
											LRRC37A3	-0.828664	0.675294
											DDX28	0.683451	0.674976
											CCDC112	0.663985	0.674901
											MOSPD3	-0.849229	0.674741
											WDR97	-1.12641	0.67474
											ETV1	1.0953	0.674504
											ABT1	0.675257	0.673887
											CAMK2N2	1.67261	0.67353
											CCNG2	-0.745453	0.673093
											TPCN2	-0.930619	0.673054
											SRSF3	0.571223	0.67302
											ZNF419	0.690913	0.672973
											ITIH5	-0.82854	0.672713
											SDSL	-0.641518	0.672593
											FAT4	0.79694	0.672332
											PTPRO	1.27352	0.672327
											GATA3	0.765993	0.672302
											NR0B1	0.619277	0.672141
											CTH	-0.945797	0.671946
											CLIC1	0.568373	0.671826
											BAX	0.573077	0.671783
											C7orf25	-2.32739	0.671703
											DCAF13	0.584961	0.671328
											SCP2	-0.607032	0.671218
											CASTOR3	-0.756794	0.67113
											KCNH1	-0.865548	0.670974
											LRRC27	-0.865548	0.670974
											PRPF6	0.582432	0.67094
											LANCL1	-0.590768	0.670938
											SFMBT2	0.645806	0.670871
											GSR	-0.567241	0.670663
											ME1	-0.573779	0.670254
											SLAIN1	-1.19951	0.669863
											TRPM4	-0.642718	0.669599
											RADIL	-1.30663	0.669208
											MCOLN3	-0.736299	0.669164
											NAT10	0.582722	0.669104
											ACO1	-0.582943	0.669087
											SMARCC2	-0.588675	0.668978
											FKBP14	0.638261	0.66886
											PHLDB2	-0.572167	0.668811
											LY6E	0.57405	0.668782
											TUT1	0.784915	0.668734
											RNPEPL1	-0.613758	0.668639
											MTCL1	0.573392	0.668531
											GTF2IRD2B	-0.834941	0.668015
											LGALS3BP	0.562031	0.66763
											INTS2	0.601305	0.667376
											KIZ	-0.730771	0.667357
											ATP5MC1	0.585049	0.667194
											LPIN3	-0.667565	0.667124
											MAF1	-0.57124	0.666776
											BEST3	1.43815	0.666767
											ZNF212	0.681388	0.66676
											IMP3	0.819759	0.666329
											SAC3D1	0.636873	0.665338
											RASSF6	-0.683134	0.665291
											ANKRD36C	1.09391	0.665204
											KAT14	-0.745898	0.664809
											CDK9	-0.610735	0.664799
											FZD4	0.988114	0.664728
											PA2G4	0.575877	0.664667
											GOLM1	-0.566425	0.664438
											AMMECR1	0.656845	0.664107
											MEIS3	-0.620249	0.664072
											FUT1	-0.934407	0.663838
											PPM1L	-0.934407	0.663838
											PNPLA6	-0.609788	0.663476
											SPACA6	-0.875514	0.663329
											ZNF549	0.847971	0.663283
											ZNF136	1.05547	0.663164
											PPFIA4	1.22217	0.663078
											LRFN1	0.649729	0.662809
											NUCB1	-0.574622	0.662432
											H2AC11	0.971626	0.662185
											KIAA1841	-0.660467	0.661545
											PAX7	-0.885815	0.661377
											SIAE	-0.649906	0.661036
											MAN2B1	-0.641264	0.660767
											FABP5	0.617918	0.660026
											KRBA1	-0.866623	0.659527
											SIRT1	0.585688	0.659459
											SOX13	0.672141	0.659352
											IRAK2	0.578709	0.65901
											MED12	-0.630283	0.658975
											C2CD2L	0.796244	0.658868
											ZNF408	0.666326	0.658767
											APOD	-2.16389	0.658283
											LPAR5	-2.16389	0.658283
											NCCRP1	-2.16389	0.658283
											SDS	-2.16389	0.658283
											TIMM8A	0.679178	0.65813
											TNFRSF10D	0.593858	0.657564
											DNAJC1	-0.592454	0.657175
											MBOAT2	-0.624225	0.656669
											LYRM9	-1.68326	0.655812
											PLAGL2	0.611353	0.655797
											RYBP	0.591936	0.655762
											DKK1	0.572	0.65574
											CRAT	-0.600282	0.655616
											PRICKLE2	-0.779101	0.655257
											CXCL3	0.589548	0.655245
											TXNRD3	-0.972665	0.655
											NDUFV3	0.619398	0.654939
											LRRC6	-1.63337	0.654557
											OR51E2	-1.51439	0.654316
											LMTK3	-0.938534	0.654297
											PHF24	3.96539	0.654286
											TNFRSF8	3.96539	0.654286
											AP003108.2	-2.48582	0.654025
											SLC2A14	-2.48582	0.654025
											LCE3D	-1.54978	0.653916
											TUBB6	0.576237	0.65383
											WSCD1	0.802811	0.653611
											FARP1	-0.68202	0.653333
											ADAMTS16	1.02054	0.653298
											NAAA	-0.676644	0.653036
											HIVEP1	0.61019	0.652711
											MT-ND3	-0.553093	0.652566
											DOCK1	-0.601054	0.652414
											UCN2	0.754827	0.652357
											TIPARP	0.555597	0.6523
											ACLY	-0.550605	0.652242
											PSME3IP1	-0.582142	0.651752
											TSPAN15	-0.578144	0.651683
											DGKQ	-0.675951	0.651437
											SF3B2	0.555446	0.651052
											COIL	0.630182	0.650943
											GSDMD	-0.659901	0.650271
											SLC8B1	-0.717871	0.650078
											ZNF32	-0.858449	0.649962
											NMRAL1	-0.641662	0.649796
											CD3EAP	0.761617	0.649744
											SNAPIN	-0.681853	0.64966
											BTG3	0.616738	0.649652
											U2AF1	1.53001	0.649487
											DHCR7	-0.597327	0.649485
											FOXP4	-0.607802	0.649379
											MRPL18	0.586971	0.649342
											PRMT1	0.549798	0.648796
											LAMB3	-0.567696	0.648586
											MACROD1	-0.693681	0.648477
											MAP2K1	0.569543	0.648254
											ARRB1	-0.941497	0.647746
											ARHGEF39	-0.737853	0.647682
											EIF3L	-0.577537	0.647426
											HS1BP3	0.612535	0.647365
											CXCL2	0.570334	0.64707
											SLC25A15	0.64809	0.646963
											RPL35	0.545894	0.64669
											FBXW4	-0.619039	0.646659
											NUFIP1	0.722824	0.646406
											FZD6	-0.58685	0.64613
											DNASE2	-0.637691	0.645847
											POLL	-0.666262	0.645769
											PTGES3	0.54624	0.645412
											MCTP1	0.647536	0.645404
											GKN2	1.63609	0.645283
											MBOAT1	-0.979465	0.644918
											TGOLN2	-0.546613	0.644824
											GPRC5D	2.21693	0.644794
											PSCA	2.21693	0.644794
											AKAP12	0.546383	0.644546
											HYAL2	-0.756443	0.643751
											NKX6-1	1.20111	0.643619
											EML1	-0.601066	0.643593
											HMBS	-0.61279	0.643132
											CYP2S1	-0.580895	0.643055
											C11orf96	2.35967	0.642932
											CIART	2.35967	0.642932
											NUDCD3	0.566206	0.642795
											MALL	-0.608662	0.642757
											CAMK2N1	-0.601411	0.642757
											C11orf86	-0.714956	0.64188
											GBA	-0.603464	0.641871
											C2orf15	-1.92942	0.641868
											LRRC75B	-0.730213	0.641683
											RELT	0.769843	0.641547
											NCSTN	-0.578927	0.641445
											MT-ND6	-0.54395	0.641288
											FAM234A	-0.573841	0.640831
											DIS3	0.584227	0.640705
											SDCCAG8	-0.661568	0.64036
											C17orf113	-1.15512	0.639813
											KRT83	-2.71643	0.639335
											MAN2C1	-0.586417	0.639223
											GPN2	0.619144	0.639146
											EIF4G1	0.544378	0.639113
											NT5DC1	-0.656711	0.639063
											POLR2K	0.584106	0.638693
											SLC6A15	0.584706	0.638539
											DCAF11	-0.670195	0.63831
											SYNCRIP	0.555036	0.638134
											PDCD4	-0.599318	0.637914
											AARS1	-0.542101	0.637858
											MOSPD1	0.610445	0.637834
											ARFRP1	-0.630457	0.637829
											RAB36	-0.850324	0.637351
											ADAMTSL3	-2.27492	0.63734
											PDGFRA	-2.27492	0.63734
											ATP8B1	0.630107	0.637176
											ARHGAP35	-0.550892	0.637163
											PTPN6	-0.668381	0.637112
											BBS9	-0.789966	0.636898
											NOL10	0.588363	0.636479
											ZNF267	0.664432	0.636469
											TBC1D14	-0.628386	0.636185
											TSC2	-0.579637	0.636111
											FBXL16	0.814834	0.635972
											CNP	0.556987	0.63592
											FAM160B2	-0.577899	0.635842
											PCID2	0.595684	0.635769
											ZNF304	0.788089	0.635603
											ID4	-0.740321	0.635534
											CHD7	0.594044	0.635489
											IGF1R	-0.544887	0.635015
											NUDT22	-0.689958	0.635005
											WLS	0.614468	0.634819
											U2AF2	0.544379	0.634764
											TTC9	-0.746804	0.634722
											AGA	-0.62017	0.634433
											EZR	0.543895	0.634164
											SMS	0.54993	0.634146
											SNRPF	0.569542	0.63354
											NDRG2	-1.01189	0.633405
											MPHOSPH9	-0.621427	0.632752
											EHBP1	-0.563304	0.632636
											FBXO45	0.61157	0.632554
											PHYKPL	-0.636537	0.632052
											TRIM74	-1.70446	0.63158
											PPME1	0.55595	0.631235
											AREL1	-0.585894	0.631087
											KLHDC8B	-0.756905	0.631025
											NOP16	0.606991	0.630994
											NT5C3A	0.568768	0.63068
											AGBL5	-0.607681	0.630616
											TPK1	1.25757	0.630506
											PPTC7	0.571295	0.630422
											HOOK2	-0.616019	0.63037
											SOCS1	1.37103	0.630323
											HSPH1	0.550168	0.630116
											DBNL	-0.563728	0.630023
											PDIA4	-0.544349	0.629946
											RIN3	-0.59577	0.629896
											NEURL3	1.29049	0.629837
											KLHL18	0.640432	0.629831
											TAGLN2	0.535814	0.629795
											PDE1C	0.794603	0.62944
											LHX8	-0.933591	0.629239
											CNPY4	-0.969717	0.628831
											C19orf71	-1.27937	0.628762
											ZNRD1	1.13841	0.628693
											EREG	0.53551	0.628354
											CDCA2	0.616872	0.627948
											HIVEP2	0.664005	0.627897
											G6PD	-0.532807	0.627811
											CADM1	-0.563223	0.627646
											FAM171B	-0.707357	0.627524
											STAM	0.583345	0.627266
											ZBTB33	0.578904	0.62706
											PCF11	0.574713	0.627011
											BTBD6	-0.6766	0.626984
											SMAD3	0.535476	0.626806
											RIOK1	0.661472	0.626771
											WDR62	0.570828	0.626695
											MIPEP	-0.657407	0.626412
											ZNF841	0.800882	0.626226
											EVA1A	0.681329	0.625927
											PATJ	-0.612479	0.62552
											FKBP9	-0.546505	0.625486
											ZNF525	1.70236	0.624914
											ANTXR1	-0.534855	0.624759
											DNAL4	-0.818754	0.624651
											TTLL3	-0.682117	0.624546
											GRINA	0.541496	0.624323
											MTERF3	0.59206	0.624121
											NAPRT	0.858479	0.624115
											BCAS3	-0.618601	0.62408
											YTHDF2	0.554349	0.623853
											TRIM36	0.72072	0.623832
											H3-3B	0.530656	0.623652
											INCENP	0.589715	0.623637
											GPR19	1.49684	0.62347
											SUV39H2	0.632797	0.622625
											WWTR1	0.540462	0.622491
											ZC3H18	0.557504	0.622329
											RANBP1	0.545619	0.622203
											TNFAIP6	-0.936598	0.622158
											SF3B4	0.550235	0.622014
											UGGT1	-0.548802	0.621874
											GTF2E1	0.600983	0.621619
											ITGA7	-0.974411	0.621578
											C8orf82	-0.638726	0.621512
											C6orf141	-0.606497	0.621307
											SHISA5	0.539551	0.621179
											SNX29	-0.77667	0.620863
											ATAD5	0.664167	0.620803
											NDUFB7	-0.612479	0.620757
											RAB5IF	-0.655949	0.620734
											WDR75	0.547179	0.620723
											NEDD4L	0.576339	0.620474
											LZTS3	-0.63995	0.620321
											CDK2	0.638368	0.620302
											LRP1	-0.554659	0.620251
											SLC19A3	0.725514	0.620243
											DUSP22	-0.672036	0.620096
											MARCHF1	-0.998465	0.619939
											NPBWR1	-0.998465	0.619939
											MYORG	-0.628104	0.619752
											SMTNL2	3.15804	0.619719
											H3C6	-0.792573	0.619645
											ADM5	1.26113	0.619489
											STRADB	-0.595321	0.619417
											NFE2L3	0.577962	0.619398
											MARK4	-0.641225	0.619097
											ZNF544	0.720192	0.618424
											SGMS1	-0.583314	0.618349
											SLC16A9	0.644148	0.618293
											UTP11	0.591279	0.617904
											P2RX6	-1.35292	0.617766
											TKFC	-0.576336	0.617645
											ECHDC2	-0.672461	0.617504
											CPT2	-0.922451	0.617474
											HMCN1	-2.42692	0.617462
											SRRM3	-0.757427	0.617393
											SYT17	-0.757427	0.617393
											HMX1	1.59861	0.617205
											AGMAT	-0.761619	0.616821
											MAGED2	-0.551877	0.616446
											CLSPN	0.647015	0.616264
											CORO2A	-0.724438	0.615502
											GSTK1	-0.56474	0.615419
											SYTL1	-1.37539	0.615297
											NUP62CL	-0.715584	0.615218
											DNAJC8	0.552437	0.615075
											HTR6	1.743	0.614815
											CNNM4	-0.599902	0.614704
											EXOSC2	0.563203	0.614469
											PPP1R8	0.578325	0.614423
											FBXO46	-0.62174	0.614332
											SLC25A35	-0.785927	0.614172
											VMP1	-0.527242	0.613974
											ADAP2	-0.923755	0.613853
											ZNF329	0.793628	0.613306
											NME3	-0.612344	0.613267
											BRCA2	0.655997	0.612882
											F2RL2	-0.692657	0.612819
											ANXA6	-0.6114	0.612565
											AL360181.3	-1.88636	0.612493
											ZNF75A	0.619943	0.612476
											DUSP9	1.51559	0.612236
											GSTA4	-0.688205	0.61219
											RRAGB	-0.701431	0.611974
											MEAF6	0.585272	0.611901
											ACSF2	-0.59709	0.611817
											SNRPC	0.55186	0.611024
											GLT8D1	-0.619206	0.610783
											B4GALT7	-0.633374	0.610758
											GCH1	0.664776	0.610414
											APLF	-0.803487	0.609755
											DCP1B	0.649537	0.609447
											CANT1	-0.544739	0.609405
											ORAI2	-0.576053	0.609236
											DLX2	1.44755	0.609213
											TMEM120A	-0.646831	0.608997
											UBE2H	-0.527686	0.608501
											CA5B	-0.883781	0.60847
											RPS2	0.518874	0.60845
											CNTNAP3	-0.623828	0.608439
											RRAGA	0.54472	0.608367
											ZC3H12B	1.26495	0.608256
											TMEM156	0.545654	0.608238
											BTBD8	-0.841961	0.608231
											CTSH	-0.629416	0.608168
											FAM13A	0.627767	0.608145
											TBC1D16	-0.557602	0.607942
											SEMA4B	-0.533626	0.607793
											NOP58	0.532873	0.607752
											WBP11	0.545239	0.607745
											MPI	-0.585186	0.607639
											SLC16A8	-1.48966	0.607402
											KARS1	0.529474	0.607379
											AGFG2	-0.664787	0.607353
											AGPAT5	0.54724	0.607238
											PEX14	0.636579	0.606981
											KCNQ1	-1.72949	0.606615
											PCED1B	-0.534658	0.606387
											DMC1	1.62752	0.606262
											CLIC6	2.743	0.606108
											PSTPIP2	2.743	0.606108
											NOM1	0.573077	0.605743
											NUTM2D	-1.66793	0.605419
											TIAF1	-1.56779	0.605341
											PNKP	-0.597758	0.605199
											CBR4	-0.627836	0.605062
											NAA10	0.670022	0.604921
											IFT22	-0.665083	0.604554
											CARD6	-0.726922	0.603834
											ANTKMT	-0.623584	0.603336
											CAMK2A	-2.22047	0.603189
											CUBN	-2.22047	0.603189
											NAA15	0.533925	0.603096
											CLCN7	-0.556158	0.602849
											KAT6B	-0.640327	0.602623
											LIMCH1	-0.52428	0.602105
											FLI1	2.47997	0.602006
											TENT4B	0.579972	0.601887
											DMTF1	-0.552454	0.601883
											CDC42BPB	-0.532884	0.601589
											ABCE1	0.536615	0.601528
											ILF2	0.526857	0.601431
											ZNF830	0.622203	0.601298
											WDHD1	0.571436	0.601206
											DNAJC6	0.671941	0.601098
											FRAS1	-0.567945	0.601057
											AVPI1	0.527595	0.600533
											DDAH1	0.58729	0.600469
											COL6A1	-0.585066	0.60037
											NAA60	-0.564954	0.600189
											SESN1	0.6591	0.600157
											CEBPD	0.593189	0.600096
											TPM4	-0.517798	0.599823
											PCNA	0.521839	0.599745
											BIN1	-0.620774	0.59948
											JHY	-0.816576	0.599148
											MID2	-0.748043	0.598663
											TRIM11	0.576135	0.59859
											PRKACB	-0.573207	0.598447
											TWIST2	0.653566	0.598314
											OSCP1	-1.20761	0.598133
											IKBKE	-0.709323	0.598098
											UMPS	0.550219	0.597805
											AC005324.3	-0.885682	0.597575
											OSBPL7	-0.64243	0.597515
											RNFT1	-0.675951	0.597409
											HDHD5	0.56723	0.597385
											ENO2	0.544625	0.597282
											COLCA2	-1.32739	0.597252
											GGT1	-1.32739	0.597252
											PPM1N	-0.968718	0.597113
											PRR15	-0.731601	0.596704
											MAPK11	-0.640774	0.59657
											ACSM4	3.85848	0.596438
											PRDM12	3.85848	0.596438
											ARHGEF10L	-0.658164	0.596307
											ATF6	-0.551413	0.596028
											FBXL20	-0.578927	0.596025
											METTL27	-0.724239	0.595901
											LIPT1	0.922226	0.595769
											ZNF614	0.639644	0.595641
											TBC1D22A	-0.635289	0.594698
											SNRPG	0.536246	0.594529
											BAIAP2	0.647582	0.594305
											TEX10	0.551798	0.594232
											PIAS1	0.560823	0.594184
											IPMK	0.5831	0.593898
											METTL16	0.544063	0.59379
											CAST	-0.525086	0.593574
											RNF123	-0.611531	0.593535
											BAIAP2L1	-0.537881	0.593494
											INPPL1	-0.524675	0.593369
											CD320	0.574339	0.593281
											IDE	-0.54126	0.593256
											MRPL50	0.577753	0.592991
											HSPA8	0.513407	0.592784
											CBLL1	0.559402	0.592386
											PRPF38B	0.544345	0.592302
											CECR2	1.09833	0.592265
											C17orf58	0.631766	0.59208
											LRATD2	0.601756	0.591927
											SCMH1	-0.603259	0.591865
											UPF1	0.530466	0.591798
											TIMM44	0.550433	0.591798
											CYP2D6	-1.37248	0.591553
											GNPTAB	-0.57328	0.591482
											FOCAD	-0.545456	0.591025
											MICAL1	-0.588069	0.590959
											CDC26	0.587152	0.590647
											MDC1	0.585303	0.590468
											MCCC2	-0.531785	0.590422
											TK1	0.526447	0.590101
											CARMIL1	-0.587388	0.589745
											LMBRD1	-0.624495	0.589644
											PRR22	1.56014	0.589302
											RBX1	0.579503	0.589164
											AC007906.2	1.11622	0.588965
											PEPD	-0.5344	0.58889
											PQBP1	0.582893	0.588346
											GCHFR	-3.74885	0.588234
											SHC1	-0.516944	0.58816
											H1-0	0.510282	0.588151
											FTO	-0.573074	0.588
											RCC1	0.533925	0.587967
											CPVL	-1.16389	0.587831
											LGALSL	0.620918	0.587653
											DDX20	0.60799	0.587546
											IZUMO4	-3.01189	0.587526
											RANBP9	-0.633904	0.587458
											KCTD12	0.750737	0.587455
											ANGPT1	-1.9415	0.587363
											MRAP2	-1.9415	0.587363
											HIC2	0.722824	0.587205
											SAP18	0.529465	0.587065
											TMEM214	-0.535741	0.586985
											MLXIPL	-0.852085	0.586855
											PPARGC1A	-0.852085	0.586855
											DCAF6	-0.562835	0.586421
											RAE1	0.533754	0.586327
											RNF144B	0.890755	0.585981
											HEXIM1	-0.521284	0.585798
											SH3RF2	-0.690985	0.585785
											DOCK3	-0.603801	0.585678
											IKZF5	0.614188	0.585507
											WDR47	0.637819	0.58516
											LMF1	-0.651315	0.585054
											AGGF1	-0.627152	0.585019
											PEX1	-0.613692	0.584435
											FERMT3	1.69861	0.584268
											AR	-0.576989	0.584243
											AOC3	0.735697	0.583784
											LDLR	0.562123	0.583693
											KIAA0232	-0.556957	0.583683
											GSTZ1	-0.601968	0.583551
											MAML1	0.538883	0.583198
											ADAMTS15	-0.852229	0.583154
											CKS1B	0.523522	0.583018
											ZFAND2B	-0.747985	0.582966
											H4C8	0.66217	0.582846
											MFF	-0.535935	0.582662
											UGT1A9	-0.590704	0.582649
											SEC22C	-0.554188	0.582544
											FAAH2	-1.49404	0.582444
											H2AW	0.831811	0.58237
											MOB4	0.596798	0.582311
											RNF215	-0.593648	0.581979
											ALDH5A1	-0.631092	0.581899
											AKAP1	0.521019	0.581517
											XRRA1	-0.823345	0.581252
											LSM6	0.686639	0.581159
											TFEC	-2.36552	0.581135
											BRWD3	-0.572654	0.581049
											SFXN2	-0.979465	0.580901
											CENPH	0.578438	0.580803
											TAF5	0.768997	0.580705
											MIB1	-0.536487	0.580628
											EIF5	-0.51149	0.580617
											GALNS	-0.549231	0.580512
											MYL5	-0.616894	0.580505
											AP2M1	-0.509924	0.580401
											IFNGR2	0.580178	0.58018
											SPARC	-1.18592	0.579978
											PRRT2	-1.57893	0.579881
											YJU2	0.725343	0.579635
											SHB	0.582025	0.579535
											LDHD	-1.63046	0.579408
											TLR5	-1.63046	0.579408
											ZNF500	-0.718478	0.579385
											PLD3	-0.509521	0.579262
											PLEKHO1	0.817548	0.579189
											TSHZ3	0.67815	0.579079
											NFKBIA	0.517935	0.578903
											NOC3L	0.53602	0.578894
											TRMT13	0.650907	0.578733
											FSCN2	-0.919963	0.578641
											CHCHD7	0.66393	0.578267
											MYLK	0.580369	0.5777
											MDGA1	-0.61339	0.577338
											SFI1	-0.627595	0.577314
											CAMKV	1.99454	0.577216
											SPRN	1.99454	0.577216
											MFGE8	-0.510664	0.576945
											XRCC6	0.504178	0.576896
											ZNF219	-0.556955	0.576845
											ZNF497	-1.30139	0.576837
											FLVCR2	-0.982442	0.576712
											MZF1	-0.586832	0.576694
											ERMP1	-0.520502	0.576466
											HBEGF	0.65412	0.575888
											EFHC1	-0.617255	0.575773
											MARCHF8	-0.582718	0.57571
											SLC25A22	0.560671	0.575639
											UBE2Q2	-0.525465	0.575513
											EED	0.579634	0.5755
											FOXC1	0.609835	0.575454
											PLEKHF1	0.707055	0.575442
											JMY	-0.558982	0.575377
											CDK5RAP3	-0.784736	0.575294
											EIF4G3	-0.52936	0.574943
											NUCB2	-0.556158	0.574722
											INVS	-0.575421	0.573998
											AZU1	-1.01189	0.573986
											JUND	-0.539958	0.573621
											FSCN1	0.508437	0.573595
											DDX23	0.516804	0.573551
											TMEM120B	-0.558641	0.573498
											IQCJ-SCHIP1	0.735348	0.573204
											ZDHHC22	1.27833	0.573173
											CHMP2A	-0.520033	0.573009
											G6PC3	-0.521676	0.572652
											SKA3	0.589164	0.572484
											ARMH1	-0.985552	0.572466
											C11orf49	-0.590014	0.572304
											ARHGAP4	-0.852687	0.571768
											PIP5KL1	-0.852687	0.571768
											PHYHIPL	1.36954	0.571395
											RIC3	0.780969	0.571301
											ELOVL6	0.552172	0.571265
											FARSB	0.513553	0.570925
											MTPAP	0.549741	0.570909
											SNAI1	0.821004	0.570889
											CDKN2AIP	0.590706	0.570515
											GYG2	-0.689958	0.570459
											MICB	0.7653	0.570069
											TRIM56	0.516865	0.569363
											NR1H4	-2.16389	0.56926
											CABP7	3.06493	0.569223
											CENPQ	0.646326	0.569148
											KDM5D	-0.634728	0.569089
											PDE2A	0.925062	0.569023
											HNRNPH3	0.509817	0.568936
											ANKRD29	-0.585621	0.56869
											MYO6	-0.552311	0.568665
											ABCC1	-0.499264	0.568639
											TM4SF18	0.552932	0.568594
											TTC12	-0.805435	0.568569
											ZNF436	0.612878	0.568553
											CCL20	0.643466	0.568535
											NPR3	0.533097	0.568422
											SORL1	-0.783409	0.568386
											ETV3	0.559214	0.568288
											GXYLT2	-1.22529	0.568173
											LCA5L	-1.22529	0.568173
											ARHGAP19	0.679385	0.56792
											DEK	0.503971	0.567872
											UAP1	0.547198	0.567816
											PDE12	0.543767	0.567635
											MZT1	0.565072	0.56751
											S1PR3	0.517412	0.567367
											SPRYD4	0.814737	0.567305
											SWAP70	0.515483	0.56729
											SEL1L3	-0.513297	0.567118
											C14orf132	0.619943	0.566981
											TAF7	0.512385	0.566902
											KIF13B	-0.605016	0.566715
											PPARA	-0.725447	0.566662
											ETNK2	-1.09722	0.566141
											GNL2	0.532389	0.565837
											CNTD2	1.61747	0.565824
											MARCHF4	0.527228	0.56562
											POLR1C	0.623117	0.565457
											RNLS	-0.729141	0.565251
											GALNT1	-0.498609	0.56522
											EXOSC7	0.581376	0.565123
											SLC4A11	-0.713228	0.564916
											S100A6	0.49454	0.564902
											SUPT5H	0.497275	0.564891
											SMAD6	-0.508981	0.564762
											CUL5	-0.605595	0.564531
											SCRIB	0.50444	0.564092
											KIF27	-0.813202	0.563804
											SLC17A3	-0.992204	0.563799
											SPATS2	-0.512753	0.563768
											KIAA1522	-0.521553	0.56368
											GPHN	0.593389	0.563448
											ZNF215	1.07558	0.563144
											ZNF571	1.13458	0.563068
											DHRS9	1.2455	0.562981
											DUSP6	0.627193	0.56284
											SPEF2	-0.967492	0.562804
											CCNB1IP1	-0.524134	0.562749
											FAM71F2	-0.892587	0.56224
											VASH2	-0.926025	0.561974
											TP53I13	-0.52628	0.56186
											USP50	-2.01189	0.561686
											GPR63	0.833767	0.56157
											ZBTB43	0.57139	0.561497
											PSMC3IP	0.658733	0.560991
											ALDH7A1	-0.531173	0.560921
											PRRG2	-2.57893	0.560744
											ELOC	0.51864	0.560716
											XAB2	0.556494	0.560542
											ELMOD3	-0.616496	0.560441
											ELAVL3	2.66054	0.560389
											IGDCC3	2.66054	0.560389
											SLBP	0.534307	0.560309
											RALGAPB	-0.513623	0.560084
											DNAJC16	-0.58619	0.55996
											COL28A1	2.40597	0.559733
											IRX2	0.877138	0.559632
											MSH2	0.517616	0.559599
											CAP2	-0.550582	0.559558
											UROS	-0.519009	0.559502
											SF3B5	0.521193	0.559476
											ZNF418	1.09294	0.559141
											TSPYL4	0.76138	0.559115
											NT5DC3	0.588948	0.558983
											FOXF2	0.587723	0.558772
											ST3GAL2	-0.554474	0.558435
											TLCD4	-0.521746	0.558261
											AEBP2	0.534095	0.5581
											MAP3K2	-0.514819	0.558036
											ORAI3	-0.699942	0.557635
											SLC25A27	-0.699942	0.557635
											ZNF532	-0.52118	0.557222
											CDR2	0.519588	0.557212
											DGAT1	-0.560059	0.557115
											FAM214B	-0.556509	0.55703
											WNT5B	-1.27492	0.556525
											ASGR1	1.18451	0.556338
											HNRNPD	0.498852	0.556245
											CYP2R1	-0.596654	0.556186
											CASP2	0.552976	0.555475
											HES1	0.55511	0.555133
											B4GALT6	0.648741	0.555048
											ZNF75D	-0.672641	0.554882
											ABCA5	-0.562487	0.554684
											USP39	0.503687	0.553889
											SPATA32	-1.59198	0.553551
											RNF19A	-0.519445	0.553502
											RBBP6	0.519359	0.553477
											RPS29	0.513959	0.553325
											CD47	0.510199	0.552754
											PI4K2A	0.525229	0.552712
											CRLF3	0.570362	0.552698
											SMNDC1	0.51322	0.552604
											D2HGDH	-0.63522	0.552421
											METTL4	-0.649316	0.55235
											MAP1B	-0.486052	0.551965
											XPOT	-0.489831	0.551696
											PIGBOS1	-0.760431	0.551429
											CDK5	-0.600184	0.551324
											NAGA	-0.668425	0.551095
											TTC39A	-0.866209	0.550878
											APOOL	-0.578927	0.550644
											ACAA1	-0.569195	0.550561
											TNFRSF11A	0.653566	0.54999
											OSMR	-0.490597	0.549868
											DCAF15	0.603039	0.549854
											IL20RB	-0.613142	0.549847
											BMP4	-0.658361	0.549593
											GPR89B	-1.07759	0.549574
											ABHD3	-0.576252	0.549247
											EFNB2	1.54506	0.549176
											PDE8A	-0.496514	0.548886
											SOAT1	-0.520697	0.548717
											FIGN	0.633618	0.548698
											CSTF2T	0.552899	0.548578
											PLAG1	1.28928	0.548528
[truncated: 12,491 more rows]
